# Supplementary material for: Association between cardiometabolic index and overactive bladder in adult American women: A cross-sectional study
Source: PLoS One. 2025 Jan 14;20(1):e0314594. doi: 10.1371/journal.pone.0314594 (PMC11731727; doi:10.1371/journal.pone.0314594)
Supplement: S1 Data — (XLSX) [file pone.0314594.s006.xlsx]

## Sheet: Sheet1
ID	GENDER	Age	Race	Education level	Marital status	PIR	BMI	Smoking status	Alcohol intake	Hypertension	Diabetes	Stroke	CVD	WTINT2YR	WTMEC2YR	SDMVPSU	SDMVSTRA	Height	Waist circumference	LDL	TC	HDL	TG	WHtR	CMI	OAB
1	Female	20-50	Other Hispanic	Less than high school	Married/Living with partner	<1.3	25 - 30	Never	Yes	No	No	No	No	19055.8	18849.7	2	71	157.9	89.7	3.077	4.86	0.91	1.942	0.568081	1.21232	No
2	Female	≥50	Mexican American	Less than high school	Married/Living with partner	1.3 - 3.5	≥30	Never	No	Yes	No	No	No	5155.14	5436.24	1	73	166.2	97	2.845	5.02	0.96	2.631	0.583634	1.59952	No
3	Female	20-50	Mexican American	High school	Married/Living with partner	1.3 - 3.5	≥30	Never	Yes	No	No	No	No	25274.2	25651.3	1	66	158.4	109.2	2.741	4.86	1.6	1.14	0.689394	0.491193	No
4	Female	≥50	Non-Hispanic White	Less than high school	Married/Living with partner	1.3 - 3.5	≥30	Former	Yes	Yes	Yes	No	No	31860.2	34106.1	1	61	160.6	126.4	NA	5.43	0.93	5.803	0.787049	4.91101	No
5	Female	20-50	Non-Hispanic White	More than high school	Married/Living with partner	≥3.5	25 - 30	Never	Yes	Yes	No	No	No	119070	118218	2	60	157.8	91.4	4.163	5.95	1.24	1.208	0.579214	0.564267	No
6	Female	20-50	Non-Hispanic White	More than high school	Married/Living with partner	≥3.5	≥30	Never	Yes	Yes	No	No	No	97373.9	99236.8	2	63	175.3	115.8	3.051	4.71	1.27	0.869	0.660582	0.452004	No
7	Female	≥50	Non-Hispanic Black	High school	Married/Living with partner	<1.3	≥30	Never	No	Yes	Yes	No	No	10882.7	10520.6	1	59	163.9	118.8	2.457	4.78	1.63	1.547	0.724832	0.687924	No
8	Female	≥50	Non-Hispanic Black	High school	Widowed/divorced/Separated	<1.3	≥30	Never	Yes	Yes	No	No	No	17473.7	18849.1	2	65	175.3	124.7	2.922	4.94	1.45	1.264	0.711352	0.620103	No
9	Female	≥50	Non-Hispanic White	High school	Married/Living with partner	1.3 - 3.5	<25	Former	Yes	Yes	No	No	No	55839.5	55349.1	2	60	166	83.2	4.008	6.93	2.15	1.694	0.501205	0.394903	No
10	Female	20-50	Non-Hispanic Black	More than high school	Never married	<1.3	25 - 30	Never	Yes	No	No	No	No	25458.2	27598.6	2	68	171.1	92.3	3.155	5.77	2.3	0.689	0.539451	0.161601	No
11	Female	20-50	Non-Hispanic White	High school	Married/Living with partner	≥3.5	25 - 30	Former	Yes	No	No	No	No	82333.5	85620.5	2	64	164.1	96.2	2.87	6.44	2.77	1.727	0.586228	0.365493	No
12	Female	≥50	Non-Hispanic White	Less than high school	Married/Living with partner	1.3 - 3.5	25 - 30	Never	No	No	No	Yes	No	37317.3	41174.7	2	60	154.4	107.3	6.543	8.82	1.22	2.337	0.694948	1.33122	No
13	Female	≥50	Non-Hispanic Black	Less than high school	Widowed/divorced/Separated	<1.3	≥30	Former	Yes	Yes	No	No	No	12310.3	13812.6	2	67	152.3	100.2	2.379	4.01	1.22	0.926	0.657912	0.499366	No
14	Female	≥50	Non-Hispanic White	High school	Widowed/divorced/Separated	1.3 - 3.5	<25	Former	Yes	Yes	No	No	No	32485.5	36050.5	1	68	142.5	75	1.965	3.8	1.45	0.847	0.526316	0.307441	Yes
15	Female	≥50	Other Hispanic	Less than high school	Married/Living with partner	1.3 - 3.5	25 - 30	Never	Yes	Yes	Yes	No	No	7277.59	7674.43	2	66	157.3	97.8	2.586	5.25	1.27	3.071	0.621742	1.50344	Yes
16	Female	20-50	Mexican American	Less than high school	Widowed/divorced/Separated	<1.3	≥30	Never	Yes	No	No	No	No	22139.3	22359.6	1	66	157.8	106	2.276	4.29	0.75	2.766	0.671736	2.47736	No
17	Female	20-50	Non-Hispanic White	More than high school	Widowed/divorced/Separated	<1.3	<25	Former	Yes	No	No	No	No	51463.1	51905.1	2	59	173.4	88.7	2.198	3.9	1.06	1.411	0.511534	0.680919	No
18	Female	20-50	Other Hispanic	Less than high school	Never married	<1.3	<25	Never	Yes	No	No	No	No	24478.1	25389.5	1	72	152.4	72.9	2.793	4.47	1.45	0.531	0.478346	0.175174	No
19	Female	≥50	Non-Hispanic White	More than high school	Widowed/divorced/Separated	≥3.5	≥30	Never	Yes	Yes	No	No	No	29370.2	40113.4	1	69	159	107.2	3.155	5.46	1.71	1.287	0.674214	0.507435	No
20	Female	≥50	Other Race	More than high school	Married/Living with partner	1.3 - 3.5	25 - 30	Never	No	Yes	No	No	No	39806.3	40952.5	2	67	155.6	88.9	2.948	5.3	1.66	1.513	0.571337	0.520742	Yes
21	Female	20-50	Non-Hispanic White	More than high school	Married/Living with partner	1.3 - 3.5	≥30	Former	Yes	Yes	No	No	No	78434.8	77873.9	1	59	172.1	99.2	4.939	7.73	2.2	1.287	0.576409	0.337199	No
22	Female	≥50	Non-Hispanic White	High school	Widowed/divorced/Separated	<1.3	<25	Now	Yes	No	Yes	No	Yes	23231.8	23272	2	59	158.2	94.2	2.043	4.58	1.37	2.54	0.595449	1.10397	No
23	Female	20-50	Non-Hispanic White	More than high school	Married/Living with partner	≥3.5	25 - 30	Former	Yes	No	No	No	No	82023.2	85297.9	1	63	167.8	91.3	3.258	5.22	1.29	1.468	0.5441	0.619178	No
24	Female	≥50	Other Hispanic	More than high school	Widowed/divorced/Separated	≥3.5	25 - 30	Former	Yes	Yes	No	No	No	8359.7	8112.49	2	61	154.5	88.9	3.801	6.36	0.93	3.545	0.575405	2.19334	No
25	Female	≥50	Non-Hispanic Black	High school	Widowed/divorced/Separated	1.3 - 3.5	≥30	Never	Yes	Yes	No	No	No	22428.7	22837.2	1	59	165.7	135.5	4.189	6.26	1.32	1.66	0.817743	1.02837	Yes
26	Female	≥50	Non-Hispanic White	High school	Widowed/divorced/Separated	<1.3	25 - 30	Never	Yes	Yes	No	No	No	30498	33080	1	66	164	86.7	2.508	4.55	0.91	2.473	0.528659	1.43667	Yes
27	Female	20-50	Non-Hispanic White	More than high school	Married/Living with partner	≥3.5	<25	Never	Yes	No	No	No	No	143386	147473	2	65	167.9	69.3	1.81	4.42	2.4	0.463	0.412746	0.0796255	Yes
28	Female	20-50	Non-Hispanic Black	Less than high school	Widowed/divorced/Separated	≥3.5	<25	Never	Yes	No	No	No	No	34837.4	35204.2	1	69	175.3	93.8	1.681	4.06	2.02	0.768	0.535083	0.203437	No
29	Female	≥50	Non-Hispanic White	High school	Widowed/divorced/Separated	1.3 - 3.5	25 - 30	Never	Yes	Yes	No	No	No	33715.3	33773.7	1	67	163.2	93.2	2.664	5.17	1.16	2.913	0.571078	1.4341	No
30	Female	≥50	Non-Hispanic Black	Less than high school	Never married	1.3 - 3.5	≥30	Never	Yes	Yes	No	No	No	11630.6	13049.9	1	68	156.5	113.6	4.06	6.96	2.56	0.723	0.725879	0.205004	Yes
31	Female	20-50	Mexican American	More than high school	Married/Living with partner	1.3 - 3.5	<25	Never	Yes	No	No	No	No	20002.4	21694.3	2	71	158.9	86.1	4.293	7.53	2.2	2.281	0.54185	0.5618	No
32	Female	≥50	Non-Hispanic White	More than high school	Widowed/divorced/Separated	1.3 - 3.5	25 - 30	Never	Yes	No	No	No	No	29122.7	32335.5	1	67	154.6	90	3.595	6.03	2.04	0.835	0.582147	0.238281	No
33	Female	20-50	Non-Hispanic White	Less than high school	Never married	1.3 - 3.5	<25	Never	Yes	Yes	No	No	No	70435.7	70464.1	2	62	162.5	81.5	3.284	5.2	1.37	1.185	0.501538	0.433812	No
34	Female	20-50	Non-Hispanic White	High school	Married/Living with partner	1.3 - 3.5	<25	Never	Yes	No	No	No	No	76791.6	76822.5	2	60	155.4	86.9	3.233	5.25	1.68	0.734	0.559202	0.244318	No
35	Female	≥50	Non-Hispanic White	High school	Married/Living with partner	≥3.5	<25	Never	Yes	No	No	No	No	59356.4	60045.8	1	60	161.3	87.1	2.845	5.28	1.91	1.118	0.539988	0.316077	No
36	Female	20-50	Mexican American	More than high school	Married/Living with partner	1.3 - 3.5	25 - 30	Never	Yes	No	No	No	No	25990.4	26403.7	1	66	162.9	84.5	4.939	6.52	1.19	0.858	0.518723	0.374004	No
37	Female	≥50	Mexican American	Less than high school	Widowed/divorced/Separated	1.3 - 3.5	25 - 30	Never	No	Yes	Yes	No	Yes	5798.63	6677.59	1	70	149.4	106.2	5.715	8.09	1.27	2.45	0.710843	1.37131	No
38	Female	≥50	Non-Hispanic Black	More than high school	Widowed/divorced/Separated	1.3 - 3.5	<25	Now	Yes	Yes	No	No	No	10371.5	10331.4	1	63	158.2	79.9	2.612	5.64	2.53	1.061	0.505057	0.211804	No
39	Female	20-50	Mexican American	Less than high school	Never married	<1.3	25 - 30	Never	Yes	No	No	No	No	17893	21137.6	2	70	154.4	90	2.689	4.45	1.34	0.914	0.582902	0.397591	No
40	Female	20-50	Non-Hispanic White	More than high school	Married/Living with partner	≥3.5	25 - 30	Now	Yes	No	No	No	No	79010.5	80125.8	2	62	171.4	94.6	2.689	4.22	1.11	0.881	0.551925	0.43806	Yes
41	Female	20-50	Non-Hispanic Black	High school	Widowed/divorced/Separated	1.3 - 3.5	25 - 30	Former	Yes	No	No	No	No	38150.8	37991.4	2	65	165.4	96.5	1.603	4.53	2.02	1.998	0.583434	0.57708	No
42	Female	20-50	Non-Hispanic White	High school	Widowed/divorced/Separated	<1.3	25 - 30	Now	Yes	No	No	No	No	30209.2	29993.2	2	60	160.8	87.7	3.233	5.72	1.58	1.998	0.545398	0.689687	No
43	Female	20-50	Other Hispanic	More than high school	Never married	1.3 - 3.5	≥30	Never	Yes	No	No	No	No	14746.9	14573.3	2	69	147.7	130.2	2.017	3.96	1.01	2.021	0.881517	1.76391	Yes
44	Female	20-50	Other Hispanic	Less than high school	Married/Living with partner	<1.3	≥30	Now	Yes	No	No	No	No	24863.2	25463.5	2	61	151.5	88.4	1.836	3.1	0.98	0.621	0.583498	0.369747	No
45	Female	≥50	Mexican American	More than high school	Married/Living with partner	≥3.5	<25	Never	Yes	No	No	No	No	16965.2	16765.5	1	66	151.5	71	2.534	4.29	1.42	0.723	0.468647	0.238614	No
46	Female	20-50	Non-Hispanic White	More than high school	Married/Living with partner	≥3.5	<25	Never	Yes	No	No	No	No	75863.1	75893.6	2	63	163.9	77.6	2.302	4.45	1.73	0.892	0.473459	0.244119	No
47	Female	≥50	Non-Hispanic White	More than high school	Widowed/divorced/Separated	≥3.5	25 - 30	Never	Yes	Yes	No	No	No	55310.1	57654.9	1	63	155.1	95.5	3.465	5.79	1.89	0.948	0.615732	0.308843	No
48	Female	≥50	Non-Hispanic Black	High school	Widowed/divorced/Separated	1.3 - 3.5	≥30	Former	Yes	Yes	Yes	No	No	10410.7	10981.5	2	64	155.8	106.5	2.767	4.53	1.09	1.456	0.683569	0.913097	No
49	Female	≥50	Non-Hispanic White	High school	Married/Living with partner	1.3 - 3.5	≥30	Never	Yes	Yes	No	No	No	54625.7	56696.2	2	62	159.9	99.2	2.974	5.43	1.47	2.145	0.620388	0.90526	No
50	Female	≥50	Mexican American	More than high school	Widowed/divorced/Separated	≥3.5	≥30	Never	Yes	Yes	No	No	No	11163.5	11032.1	1	65	160.4	129	3.672	6.1	1.29	2.473	0.804239	1.54177	No
51	Female	≥50	Non-Hispanic White	Less than high school	Married/Living with partner	<1.3	<25	Now	Yes	No	No	No	No	27318.1	28522.5	2	64	160.5	77.7	3.62	5.69	1.29	1.682	0.484112	0.631222	No
52	Female	≥50	Non-Hispanic White	More than high school	Married/Living with partner	≥3.5	<25	Now	Yes	No	No	No	No	89748.1	89463.1	2	62	160.4	73.2	4.267	6.31	1.73	0.689	0.456359	0.181752	No
53	Female	20-50	Non-Hispanic White	High school	Widowed/divorced/Separated	<1.3	≥30	Former	Yes	Yes	No	No	No	30711.4	30723.8	2	59	163.1	106.3	2.276	5.46	2.84	0.745	0.651747	0.170969	No
54	Female	20-50	Non-Hispanic Black	High school	Never married	1.3 - 3.5	25 - 30	Now	Yes	Yes	No	No	No	26467.5	27067.7	1	64	159.3	96.4	2.922	5.02	1.78	0.677	0.605148	0.23016	Yes
55	Female	≥50	Non-Hispanic White	High school	Married/Living with partner	≥3.5	≥30	Never	Yes	No	No	No	No	100674	101730	2	62	166.2	105.1	3.155	5.09	1.55	0.824	0.632371	0.336176	No
56	Female	20-50	Mexican American	More than high school	Married/Living with partner	≥3.5	<25	Never	Yes	No	No	No	No	31413.4	31913	2	65	161.4	80.7	2.638	5.48	2.64	0.429	0.5	0.08125	Yes
57	Female	≥50	Non-Hispanic White	More than high school	Married/Living with partner	<1.3	≥30	Former	Yes	No	No	No	No	27318.1	28522.5	2	64	163.7	109.3	2.715	5.9	1.53	3.613	0.667685	1.5767	Yes
58	Female	20-50	Non-Hispanic White	More than high school	Never married	<1.3	≥30	Former	Yes	No	No	No	No	35611.4	35931.7	2	59	175.8	141.9	2.069	3.67	1.03	1.219	0.807167	0.955279	No
59	Female	20-50	Non-Hispanic White	More than high school	Married/Living with partner	<1.3	<25	Now	Yes	No	No	No	No	30952.3	30964.8	1	59	162.1	80.4	2.56	4.24	1.19	1.061	0.49599	0.442223	No
60	Female	20-50	Non-Hispanic White	High school	Married/Living with partner	1.3 - 3.5	25 - 30	Now	Yes	Yes	No	No	No	80591.3	80702.1	1	67	173	94.3	2.069	3.85	1.22	1.219	0.545087	0.54464	No
61	Female	≥50	Non-Hispanic White	Less than high school	Widowed/divorced/Separated	<1.3	<25	Now	Yes	No	No	No	No	30810.3	32562.2	2	71	165.7	70.6	4.06	6	1.66	0.621	0.426071	0.159392	No
62	Female	20-50	Non-Hispanic Black	More than high school	Never married	1.3 - 3.5	≥30	Never	Yes	Yes	No	No	No	28954.7	31371.9	2	67	171.4	132.8	2.379	4.5	1.84	0.621	0.774796	0.261494	No
63	Female	≥50	Non-Hispanic Black	High school	Married/Living with partner	1.3 - 3.5	25 - 30	Former	Yes	Yes	Yes	No	No	10371.5	10286.9	1	63	165.7	102.8	1.655	4.27	2.2	0.926	0.620398	0.261131	No
64	Female	20-50	Other Race	More than high school	Married/Living with partner	≥3.5	<25	Never	Yes	No	No	No	No	84139.8	84862.5	2	62	169.6	74.4	2.87	5.17	2.09	0.44	0.438679	0.0923535	No
65	Female	20-50	Non-Hispanic White	Less than high school	Married/Living with partner	1.3 - 3.5	<25	Never	Yes	No	No	No	No	99365.1	101592	2	62	157.8	79.8	2.276	4.73	2.35	0.215	0.505703	0.0462665	No
66	Female	20-50	Non-Hispanic White	Less than high school	Widowed/divorced/Separated	<1.3	≥30	Now	Yes	No	No	No	No	36501.2	36515.9	1	61	161	121.6	3.853	6.18	1.27	2.326	0.75528	1.38329	Yes
67	Female	≥50	Other Hispanic	Less than high school	Married/Living with partner	<1.3	25 - 30	Never	Yes	Yes	No	No	No	5673.26	6466.1	1	60	163.6	106.4	2.689	5.2	1.5	2.19	0.650367	0.949535	Yes
68	Female	20-50	Non-Hispanic White	More than high school	Widowed/divorced/Separated	<1.3	≥30	Never	Yes	No	No	No	No	84779.4	87859.2	2	72	157	121.2	3.103	5.02	1.19	1.558	0.771975	1.0107	No
69	Female	≥50	Mexican American	Less than high school	Widowed/divorced/Separated	<1.3	<25	Now	Yes	No	No	No	No	16008.8	15820.4	1	71	152.5	91	NA	6.08	0.7	6.492	0.596721	5.53416	No
70	Female	20-50	Non-Hispanic Black	Less than high school	Widowed/divorced/Separated	1.3 - 3.5	≥30	Never	Yes	No	No	No	No	25458.2	25351.9	2	68	169.5	110.4	2.767	4.27	1.09	0.881	0.651327	0.52644	Yes
71	Female	≥50	Non-Hispanic White	More than high school	Widowed/divorced/Separated	≥3.5	25 - 30	Never	Yes	No	No	No	No	59522.8	61219.8	1	61	159.4	98.3	3.827	6	1.66	1.129	0.616688	0.419422	No
72	Female	20-50	Mexican American	Less than high school	Widowed/divorced/Separated	<1.3	≥30	Never	Yes	No	Yes	No	No	17511.2	17305	2	72	154.9	98.3	2.431	4.34	1.37	1.185	0.634603	0.548908	Yes
73	Female	≥50	Non-Hispanic Black	High school	Widowed/divorced/Separated	≥3.5	≥30	Never	Yes	Yes	Yes	No	No	14035.5	14178.3	2	67	152.6	110.3	1.577	4.09	2.28	0.519	0.722805	0.164533	No
74	Female	20-50	Mexican American	More than high school	Married/Living with partner	≥3.5	≥30	Never	Yes	No	No	No	No	21046.9	21381.6	2	72	158	107.5	4.784	6.93	1.24	1.987	0.68038	1.09025	No
75	Female	20-50	Non-Hispanic White	High school	Never married	≥3.5	25 - 30	Now	Yes	No	No	No	No	82023.2	81436.6	1	63	169.8	100.2	3.543	5.02	1.06	0.881	0.590106	0.490456	No
76	Female	≥50	Non-Hispanic Black	High school	Widowed/divorced/Separated	1.3 - 3.5	<25	Now	Yes	No	No	No	No	20877.4	22224.4	1	64	169	89.5	2.87	4.58	1.09	1.344	0.529586	0.652994	Yes
77	Female	20-50	Mexican American	More than high school	Married/Living with partner	1.3 - 3.5	≥30	Never	Yes	No	No	No	No	25876.3	26839.7	1	66	161.2	107.9	2.327	4.29	1.14	1.795	0.669355	1.05394	No
78	Female	20-50	Non-Hispanic White	More than high school	Married/Living with partner	≥3.5	<25	Never	Yes	No	No	No	No	93436.6	99104	1	69	168.9	67.6	2.198	4.45	2.07	0.418	0.400237	0.0808208	No
79	Female	20-50	Non-Hispanic White	Less than high school	Married/Living with partner	<1.3	≥30	Now	Yes	No	No	No	No	61164.9	65603.4	1	61	162.3	100.2	3.646	5.56	1.24	1.468	0.617375	0.730893	No
80	Female	≥50	Non-Hispanic White	More than high school	Married/Living with partner	≥3.5	25 - 30	Former	Yes	Yes	No	No	No	55604.4	56250.2	1	67	162.1	90.1	3.491	6.34	1.42	3.082	0.55583	1.20639	Yes
81	Female	≥50	Other Hispanic	More than high school	Never married	<1.3	25 - 30	Never	Yes	Yes	No	No	No	10637.9	10477.9	1	72	168.2	98.5	3.439	5.64	1.42	1.682	0.585612	0.693662	No
82	Female	20-50	Mexican American	More than high school	Married/Living with partner	≥3.5	<25	Never	Yes	No	No	No	No	20954.5	21163.1	2	72	166.2	80.1	1.888	3.9	1.66	0.802	0.481949	0.232845	No
83	Female	20-50	Mexican American	High school	Widowed/divorced/Separated	<1.3	≥30	Former	Yes	No	Yes	No	No	15610	15643	1	62	145.2	104.3	4.293	7.53	1.42	3.952	0.71832	1.99915	Yes
84	Female	≥50	Mexican American	Less than high school	Married/Living with partner	1.3 - 3.5	<25	Now	Yes	No	No	No	No	18454.6	18729.9	2	65	159	86.8	3.051	5.46	1.91	1.05	0.545912	0.300109	No
85	Female	≥50	Other Hispanic	More than high school	Widowed/divorced/Separated	1.3 - 3.5	25 - 30	Never	Yes	No	No	No	No	6626.95	6806.34	1	72	158.8	93.2	2.87	5.33	1.97	1.084	0.586902	0.322945	No
86	Female	≥50	Non-Hispanic Black	More than high school	Widowed/divorced/Separated	1.3 - 3.5	<25	Now	Yes	No	Yes	No	No	9544.76	10339.8	1	74	165	93.4	1.836	4.14	1.68	1.332	0.566061	0.448805	No
87	Female	≥50	Non-Hispanic White	More than high school	Married/Living with partner	≥3.5	≥30	Never	Yes	No	No	No	No	43712	43783.4	2	66	163	125.5	4.008	5.79	1.06	1.603	0.769939	1.16435	Yes
88	Female	≥50	Non-Hispanic White	High school	Widowed/divorced/Separated	1.3 - 3.5	<25	Never	Yes	No	No	No	No	27208.2	33155.5	2	67	154.3	77.5	4.163	6.67	1.66	1.84	0.502268	0.556731	No
89	Female	≥50	Non-Hispanic White	High school	Married/Living with partner	≥3.5	25 - 30	Never	Yes	Yes	Yes	No	No	52544.9	54897	1	61	157.8	93.6	2.276	3.98	1.29	0.881	0.593156	0.405093	No
90	Female	20-50	Non-Hispanic Black	High school	Never married	1.3 - 3.5	<25	Never	Yes	No	No	No	No	27090.3	28799.4	2	64	158.9	73.6	2.87	4.81	1.55	0.869	0.463184	0.259682	Yes
91	Female	≥50	Mexican American	High school	Married/Living with partner	1.3 - 3.5	≥30	Never	Yes	Yes	Yes	No	No	10914.5	11074.3	2	74	163	108.6	2.276	4.6	1.24	2.371	0.666258	1.27395	Yes
92	Female	≥50	Non-Hispanic White	More than high school	Widowed/divorced/Separated	≥3.5	25 - 30	Former	Yes	No	No	No	No	59356.4	60045.8	1	60	161.3	87.6	2.121	4.32	1.76	0.937	0.543087	0.289132	No
93	Female	20-50	Non-Hispanic White	More than high school	Married/Living with partner	1.3 - 3.5	<25	Now	Yes	No	No	No	No	31803.3	32089.4	1	67	153.5	74.3	1.552	3.83	1.58	1.547	0.484039	0.473929	No
94	Female	≥50	Non-Hispanic White	More than high school	Widowed/divorced/Separated	≥3.5	25 - 30	Never	Yes	Yes	Yes	No	No	50923.1	53082	1	65	165.9	100.7	2.767	4.97	1.66	1.185	0.606992	0.433305	Yes
95	Female	≥50	Mexican American	Less than high school	Widowed/divorced/Separated	<1.3	≥30	Never	Yes	Yes	No	No	No	7812.28	8799.22	1	66	149.9	108.5	2.845	5.33	1.58	1.976	0.723816	0.905228	No
96	Female	20-50	Non-Hispanic White	More than high school	Married/Living with partner	≥3.5	<25	Never	Yes	No	No	No	No	89818.3	90589.8	1	59	145.8	72	3.646	5.53	1.58	0.677	0.493827	0.211596	No
97	Female	≥50	Mexican American	Less than high school	Married/Living with partner	1.3 - 3.5	≥30	Former	Yes	No	No	No	No	3530.53	3723.04	2	70	149.4	93.7	2.353	4.34	1.45	1.185	0.627175	0.512554	No
98	Female	≥50	Non-Hispanic White	More than high school	Married/Living with partner	≥3.5	≥30	Never	Yes	No	No	No	No	108025	112349	2	72	154.4	109	4.37	6.47	1.53	1.231	0.705959	0.567997	No
99	Female	≥50	Non-Hispanic Black	Less than high school	Widowed/divorced/Separated	<1.3	<25	Never	Yes	Yes	No	No	No	13104.9	13027.6	1	59	164.2	101.8	3.517	5.64	1.68	0.937	0.619976	0.345784	Yes
100	Female	20-50	Other Race	High school	Never married	<1.3	<25	Never	Yes	No	No	No	No	59530.5	62197.9	1	68	158.8	73.8	1.164	3.15	1.63	0.79	0.464736	0.22524	No
101	Female	≥50	Other Hispanic	More than high school	Married/Living with partner	<1.3	25 - 30	Never	Yes	No	No	No	No	5432.04	5514.1	2	68	148.5	84.5	4.06	6.75	1.47	2.642	0.569024	1.02269	No
102	Female	20-50	Non-Hispanic White	High school	Married/Living with partner	≥3.5	25 - 30	Never	Yes	No	No	No	No	79814.8	80330.2	2	62	178.3	83	4.163	6.08	1.4	1.129	0.465508	0.375399	Yes
103	Female	≥50	Mexican American	More than high school	Married/Living with partner	1.3 - 3.5	<25	Never	Yes	Yes	No	No	No	6681.8	6782.74	2	72	153.5	80.2	3.491	5.25	1.37	0.858	0.522476	0.327215	Yes
104	Female	20-50	Mexican American	Less than high school	Married/Living with partner	<1.3	≥30	Never	Yes	No	No	No	No	12058.7	14558.4	2	69	149.2	112.5	2.069	3.57	0.85	1.411	0.754021	1.25168	No
105	Female	20-50	Non-Hispanic White	More than high school	Married/Living with partner	≥3.5	25 - 30	Never	Yes	No	No	No	No	81656.5	87318.2	1	73	159.5	83.2	3.233	4.47	0.88	0.768	0.52163	0.455241	No
106	Female	≥50	Non-Hispanic Black	High school	Widowed/divorced/Separated	1.3 - 3.5	≥30	Never	Yes	Yes	Yes	No	No	22001.9	21910	1	72	163.3	127.1	3.853	5.61	1.29	1.039	0.778322	0.626881	No
107	Female	20-50	Non-Hispanic Black	High school	Never married	<1.3	≥30	Now	Yes	Yes	Yes	No	No	25352.7	26203.4	1	64	166.2	107.7	4.138	6.78	1.86	1.694	0.648014	0.590181	No
108	Female	≥50	Non-Hispanic White	More than high school	Married/Living with partner	≥3.5	≥30	Never	Yes	Yes	Yes	Yes	Yes	44295.8	43058.2	2	61	153.8	119.8	1.448	3.65	1.68	1.129	0.778934	0.523462	Yes
109	Female	≥50	Other Hispanic	Less than high school	Widowed/divorced/Separated	<1.3	≥30	Never	No	No	No	No	No	4501.75	4626.59	2	69	156.1	114.3	3.776	5.82	1.53	1.106	0.732223	0.529306	No
110	Female	≥50	Non-Hispanic Black	More than high school	Widowed/divorced/Separated	≥3.5	25 - 30	Former	Yes	Yes	No	No	No	11630.6	11585.7	1	68	174.1	95.3	2.146	4.94	2.3	1.05	0.547387	0.249894	No
111	Female	≥50	Other Hispanic	Less than high school	Married/Living with partner	<1.3	≥30	Never	Yes	Yes	No	No	No	10794.2	10667.1	2	73	153.8	102	4.189	6.1	1.14	1.694	0.663199	0.98549	Yes
112	Female	≥50	Non-Hispanic White	Less than high school	Widowed/divorced/Separated	≥3.5	<25	Never	Yes	Yes	No	No	No	62025	63760.1	1	68	153.6	76.2	2.612	4.86	1.78	1.027	0.496094	0.286229	No
113	Female	≥50	Mexican American	Less than high school	Widowed/divorced/Separated	≥3.5	≥30	Never	Yes	Yes	Yes	No	No	10944	13131	2	65	154	122.8	2.793	5.46	2.09	1.219	0.797403	0.465088	Yes
114	Female	20-50	Non-Hispanic Black	More than high school	Widowed/divorced/Separated	1.3 - 3.5	≥30	Never	Yes	Yes	No	No	No	27974.8	27842.7	1	61	164.9	102.6	NA	6.88	0.96	4.99	0.622195	3.23412	No
115	Female	≥50	Mexican American	Less than high school	Married/Living with partner	1.3 - 3.5	≥30	Never	No	Yes	Yes	No	No	7480.95	7888.88	1	71	158.4	107.2	1.577	4.22	0.93	3.703	0.676768	2.6947	Yes
116	Female	20-50	Non-Hispanic Black	More than high school	Never married	≥3.5	≥30	Never	Yes	No	No	No	No	26988.3	28690.9	1	63	160.9	106.6	3.698	5.59	1.37	1.118	0.662523	0.540658	No
117	Female	20-50	Non-Hispanic White	High school	Married/Living with partner	≥3.5	25 - 30	Now	Yes	No	No	No	No	79814.8	80330.2	2	62	156.8	87.7	1.758	4.11	1.81	1.208	0.559311	0.373286	No
118	Female	20-50	Non-Hispanic Black	High school	Widowed/divorced/Separated	1.3 - 3.5	25 - 30	Former	Yes	No	No	No	No	23833.9	24647.1	1	74	169.9	85.7	2.741	4.81	1.73	0.711	0.504414	0.207306	No
119	Female	20-50	Non-Hispanic White	More than high school	Married/Living with partner	≥3.5	<25	Never	Yes	No	No	No	No	72467.3	71949	1	62	162.6	71.2	2.353	4.19	1.68	0.35	0.437884	0.0912259	No
120	Female	≥50	Mexican American	High school	Married/Living with partner	1.3 - 3.5	25 - 30	Now	Yes	No	No	No	No	16965.2	17218.4	1	66	143.3	92.8	3.827	5.64	1.09	1.569	0.647592	0.932177	No
121	Female	≥50	Other Hispanic	Less than high school	Widowed/divorced/Separated	1.3 - 3.5	≥30	Never	Yes	No	No	No	No	12409.4	12817.5	2	72	151.4	101.5	3.595	5.46	1.11	1.648	0.67041	0.995347	Yes
122	Female	≥50	Non-Hispanic White	High school	Married/Living with partner	1.3 - 3.5	25 - 30	Former	Yes	No	No	No	No	35298.4	41938.8	2	60	165.2	95.4	3.181	5.35	1.66	1.106	0.577482	0.384756	No
123	Female	20-50	Non-Hispanic White	More than high school	Married/Living with partner	≥3.5	25 - 30	Former	Yes	No	No	No	No	104003	109479	2	70	156.6	88.8	4.732	7.29	2.17	0.824	0.56705	0.215322	No
124	Female	≥50	Non-Hispanic Black	Less than high school	Married/Living with partner	≥3.5	≥30	Former	Yes	Yes	No	No	No	21262.6	23050.2	2	68	160.9	120.8	3.233	5.97	2.48	0.576	0.750777	0.174374	No
125	Female	≥50	Mexican American	Less than high school	Widowed/divorced/Separated	<1.3	≥30	Never	Yes	Yes	Yes	No	No	8251.21	8150.92	1	66	141.5	110.6	3.181	5.09	1.11	1.773	0.781625	1.24849	Yes
126	Female	≥50	Non-Hispanic White	More than high school	Married/Living with partner	≥3.5	25 - 30	Never	Yes	Yes	No	Yes	No	59356.4	60045.8	1	60	165.5	94	3.439	5.77	1.45	1.919	0.567976	0.751687	No
127	Female	20-50	Non-Hispanic Black	High school	Never married	<1.3	25 - 30	Now	Yes	No	No	No	No	29760.9	29596.7	1	68	163.2	95.2	2.922	4.42	1.11	0.824	0.583333	0.433033	Yes
128	Female	≥50	Non-Hispanic White	More than high school	Widowed/divorced/Separated	1.3 - 3.5	25 - 30	Never	Yes	No	No	No	No	35990.3	34984.7	1	60	151.6	87.8	1.138	2.51	1.03	0.711	0.579156	0.399786	No
129	Female	≥50	Mexican American	High school	Married/Living with partner	≥3.5	≥30	Never	Yes	Yes	No	No	No	13426.6	13268.5	2	71	157.1	108.5	1.81	4.01	1.03	2.552	0.690643	1.71119	No
130	Female	≥50	Non-Hispanic White	High school	Married/Living with partner	≥3.5	<25	Never	Yes	Yes	No	No	No	59522.8	62187.3	2	63	161.8	82.7	2.819	5.4	1.16	3.082	0.511125	1.35801	Yes
131	Female	≥50	Non-Hispanic Black	Less than high school	Widowed/divorced/Separated	1.3 - 3.5	<25	Former	Yes	Yes	No	No	No	9742.31	9845.97	2	60	169.7	88.5	3.129	5.02	1.71	0.418	0.521509	0.12748	No
132	Female	20-50	Other Hispanic	High school	Married/Living with partner	<1.3	≥30	Now	Yes	Yes	No	No	No	23783.6	23856.9	2	61	164.7	110.8	2.638	4.53	1.11	1.671	0.672738	1.01274	No
133	Female	20-50	Mexican American	Less than high school	Married/Living with partner	<1.3	25 - 30	Never	Yes	No	No	No	No	24525.2	24259.9	1	71	154.4	89.8	3.31	4.86	1.14	0.914	0.581606	0.466305	No
134	Female	20-50	Non-Hispanic Black	More than high school	Married/Living with partner	≥3.5	<25	Never	Yes	No	No	No	No	28558.8	28439.5	1	68	166.5	79.9	2.327	4.47	1.81	0.734	0.47988	0.194603	No
135	Female	≥50	Mexican American	Less than high school	Married/Living with partner	1.3 - 3.5	≥30	Never	Yes	No	No	No	No	13745.4	13578.4	1	65	158.3	111.5	3.853	5.92	1.42	1.423	0.704359	0.705847	No
136	Female	20-50	Other Hispanic	More than high school	Never married	<1.3	<25	Never	Yes	No	No	No	No	19636.2	19831.6	1	68	169.4	73.7	1.862	3.8	1.66	0.644	0.435065	0.168784	No
137	Female	≥50	Non-Hispanic White	High school	Widowed/divorced/Separated	<1.3	≥30	Now	Yes	Yes	No	No	No	20747.6	20783.5	1	67	153.8	107.9	2.405	4.09	1.34	0.711	0.70156	0.372246	No
138	Female	≥50	Non-Hispanic Black	More than high school	Married/Living with partner	≥3.5	25 - 30	Never	Yes	No	No	No	No	11494.1	11111.7	1	59	159.7	86.6	3.388	5.28	1.5	0.869	0.542267	0.314153	No
139	Female	20-50	Non-Hispanic Black	More than high school	Married/Living with partner	≥3.5	≥30	Never	Yes	No	No	No	No	25723.4	26177.6	1	59	168.3	114.8	3.62	5.87	1.81	0.96	0.682115	0.361785	No
140	Female	≥50	Mexican American	More than high school	Married/Living with partner	1.3 - 3.5	≥30	Never	Yes	Yes	Yes	No	Yes	16708.1	16957.5	1	66	161.1	120.5	2.095	4.16	1.5	1.231	0.747983	0.613844	Yes
141	Female	≥50	Non-Hispanic White	More than high school	Married/Living with partner	≥3.5	<25	Never	Yes	No	No	No	No	59356.4	60606.7	1	60	162	81	3.957	6.1	1.29	1.863	0.5	0.722093	Yes
142	Female	≥50	Non-Hispanic Black	Less than high school	Widowed/divorced/Separated	<1.3	≥30	Former	Yes	Yes	Yes	No	Yes	10599.4	10712.2	1	64	162.6	108	4.293	6.57	1.63	1.389	0.664207	0.566002	Yes
143	Female	≥50	Non-Hispanic Black	Less than high school	Widowed/divorced/Separated	<1.3	<25	Now	Yes	Yes	No	No	No	10410.7	11230.1	2	64	161.7	81	1.448	4.19	2.4	0.723	0.500928	0.150904	Yes
144	Female	≥50	Non-Hispanic White	More than high school	Widowed/divorced/Separated	1.3 - 3.5	25 - 30	Former	Yes	Yes	No	No	No	33131.4	36089.4	2	62	155.8	96.1	6	8.09	1.66	0.971	0.616816	0.3608	No
145	Female	20-50	Other Hispanic	More than high school	Married/Living with partner	1.3 - 3.5	25 - 30	Now	Yes	No	No	No	No	23350.3	23582.7	1	69	153.5	95	3.517	5.72	1.16	2.235	0.618893	1.19244	No
146	Female	20-50	Non-Hispanic White	More than high school	Never married	1.3 - 3.5	25 - 30	Never	Yes	No	No	No	No	97707.3	103634	1	71	163.3	84.8	3.051	4.76	1.19	1.129	0.51929	0.492671	No
147	Female	20-50	Non-Hispanic White	More than high school	Married/Living with partner	1.3 - 3.5	25 - 30	Never	Yes	No	No	No	No	37763.9	37779.1	2	60	166.7	88.7	2.845	4.99	1.86	0.632	0.532094	0.180797	No
148	Female	≥50	Non-Hispanic White	High school	Married/Living with partner	1.3 - 3.5	25 - 30	Now	Yes	No	No	No	No	96663.6	96356.5	2	63	171.6	98.6	3.31	4.76	0.88	1.242	0.574592	0.810958	Yes
149	Female	20-50	Other Hispanic	More than high school	Married/Living with partner	≥3.5	25 - 30	Never	Yes	No	No	No	No	18783.8	18580.6	1	60	165.6	94.8	2.974	5.51	1.81	1.558	0.572464	0.492762	No
150	Female	≥50	Non-Hispanic Black	High school	Widowed/divorced/Separated	1.3 - 3.5	≥30	Never	Yes	Yes	No	No	Yes	12905.1	13036.5	1	68	159.6	101.2	2.87	5.46	2.15	0.982	0.634085	0.289615	No
151	Female	20-50	Non-Hispanic White	High school	Married/Living with partner	<1.3	25 - 30	Now	Yes	No	No	No	No	36034.6	36049.1	1	64	158.1	90.9	3.465	5.09	1.03	1.276	0.574953	0.712271	No
152	Female	≥50	Non-Hispanic White	Less than high school	Widowed/divorced/Separated	<1.3	<25	Now	Yes	No	No	No	No	22147.6	21528.7	1	60	159.4	91.8	3.672	6.62	2.04	1.976	0.57591	0.557842	Yes
153	Female	≥50	Mexican American	More than high school	Married/Living with partner	≥3.5	25 - 30	Never	Yes	No	No	No	No	8901.22	10802.9	2	70	170.7	110	4.06	6.65	1.81	1.671	0.644405	0.594918	Yes
154	Female	≥50	Non-Hispanic Black	Less than high school	Widowed/divorced/Separated	1.3 - 3.5	≥30	Former	Yes	Yes	Yes	No	Yes	11318.9	12700.2	1	68	167.2	127	3.439	5.3	1.14	1.603	0.759569	1.06806	No
155	Female	≥50	Other Race	High school	Married/Living with partner	<1.3	≥30	Now	Yes	No	No	No	No	31250.9	31151.6	2	59	162.6	98	2.896	5.33	1.11	2.856	0.602706	1.55075	No
156	Female	20-50	Non-Hispanic Black	More than high school	Never married	≥3.5	25 - 30	Never	Yes	Yes	No	No	No	27581.5	28484.2	1	64	158	88.2	3.672	5.95	1.78	1.095	0.558228	0.343404	No
157	Female	20-50	Other Hispanic	More than high school	Married/Living with partner	1.3 - 3.5	≥30	Now	Yes	No	No	No	No	18266.2	18051.2	1	60	147.4	96.3	3.233	5.82	1.86	1.558	0.653324	0.547247	Yes
158	Female	≥50	Non-Hispanic White	High school	Widowed/divorced/Separated	1.3 - 3.5	≥30	Never	Yes	Yes	Yes	Yes	No	37845.9	45097.5	2	61	154.2	121.2	1.655	3.31	1.42	0.497	0.785992	0.275097	No
159	Female	20-50	Non-Hispanic Black	More than high school	Never married	1.3 - 3.5	<25	Never	Yes	No	No	No	No	21343.3	21225.5	2	71	172.8	82.8	2.896	4.71	1.47	0.711	0.479167	0.23176	No
160	Female	20-50	Non-Hispanic White	More than high school	Married/Living with partner	1.3 - 3.5	<25	Former	Yes	No	No	No	No	66597.6	67169.7	1	60	177	88.2	2.327	4.45	1.78	0.734	0.498305	0.205481	No
161	Female	20-50	Non-Hispanic White	Less than high school	Married/Living with partner	<1.3	≥30	Former	Yes	Yes	No	No	No	30711.4	30723.8	2	59	157.9	104.7	1.629	2.92	0.91	0.824	0.663078	0.600413	Yes
162	Female	≥50	Non-Hispanic Black	High school	Widowed/divorced/Separated	≥3.5	≥30	Now	Yes	No	Yes	No	No	11011.9	10818.3	1	68	172.5	110.8	2.069	4.09	1.24	1.716	0.642319	0.888886	No
163	Female	20-50	Mexican American	Less than high school	Married/Living with partner	<1.3	≥30	Never	Yes	No	No	No	No	15447.9	15971.4	1	65	141.5	115.8	3.905	5.84	1.34	1.298	0.818375	0.792724	Yes
164	Female	20-50	Non-Hispanic White	More than high school	Married/Living with partner	1.3 - 3.5	<25	Never	Yes	No	No	No	No	90724.6	91503.9	2	62	167.5	73	2.431	4.76	1.94	0.824	0.435821	0.185112	No
165	Female	20-50	Mexican American	Less than high school	Widowed/divorced/Separated	1.3 - 3.5	<25	Never	Yes	No	Yes	No	No	22291.9	22029.5	2	66	161.7	82	3.181	5.3	1.63	1.084	0.507112	0.337245	Yes
166	Female	≥50	Non-Hispanic White	More than high school	Widowed/divorced/Separated	1.3 - 3.5	25 - 30	Never	Yes	Yes	No	No	No	36470	39828.2	2	60	144.4	88.8	3.724	5.87	1.45	1.535	0.614958	0.651008	No
167	Female	≥50	Mexican American	Less than high school	Married/Living with partner	<1.3	≥30	Never	No	Yes	No	No	No	8030.08	8792.02	1	66	157.2	106.3	2.896	4.97	1.14	2.043	0.676209	1.21184	No
168	Female	≥50	Non-Hispanic White	Less than high school	Widowed/divorced/Separated	<1.3	25 - 30	Now	Yes	No	No	No	No	19606	20988.1	1	61	169.4	98.6	2.224	4.37	1.29	1.863	0.582054	0.840595	Yes
169	Female	≥50	Non-Hispanic White	High school	Married/Living with partner	≥3.5	<25	Never	Yes	No	No	No	No	95352	95049.2	1	60	164.3	94.4	4.784	7.4	1.91	1.524	0.574559	0.458444	No
170	Female	≥50	Mexican American	Less than high school	Married/Living with partner	1.3 - 3.5	25 - 30	Former	Yes	Yes	No	No	No	7480.95	7290.55	1	71	157.5	96.2	2.741	4.89	1.22	2.021	0.610794	1.01181	No
171	Female	≥50	Non-Hispanic Black	More than high school	Widowed/divorced/Separated	<1.3	<25	Never	Yes	Yes	No	No	No	16870.5	17177.8	1	59	143.5	72.6	4.06	7.14	2.77	0.677	0.505923	0.12365	No
172	Female	≥50	Non-Hispanic White	High school	Married/Living with partner	1.3 - 3.5	<25	Former	Yes	Yes	No	No	No	44662.2	48443.4	2	66	151.5	78.5	3.207	5.2	1.24	1.66	0.518152	0.693655	Yes
173	Female	≥50	Mexican American	Less than high school	Never married	<1.3	≥30	Never	Yes	Yes	No	No	No	5858.77	5685.52	2	67	146	104.7	3.31	5.4	1.66	0.937	0.717123	0.404786	Yes
174	Female	≥50	Other Hispanic	More than high school	Married/Living with partner	≥3.5	≥30	Now	Yes	Yes	No	No	No	14963.4	14787.2	2	66	152.2	97.2	3.75	6.41	1.47	2.608	0.638633	1.13303	Yes
175	Female	≥50	Non-Hispanic White	More than high school	Widowed/divorced/Separated	<1.3	25 - 30	Former	Yes	Yes	No	No	No	28968.6	32598.5	1	63	157.9	93.5	3.569	5.69	1.63	1.061	0.592147	0.38544	No
176	Female	≥50	Mexican American	Less than high school	Widowed/divorced/Separated	1.3 - 3.5	<25	Never	Yes	No	No	No	No	9049.86	10421.6	2	70	149.7	67.4	2.689	4.73	1.5	1.163	0.450234	0.349081	Yes
177	Female	≥50	Non-Hispanic Black	More than high school	Widowed/divorced/Separated	1.3 - 3.5	≥30	Never	Yes	Yes	Yes	No	No	22105.5	22859.7	1	64	161.5	143	4.81	6.52	1.03	1.468	0.885449	1.26198	Yes
178	Female	20-50	Non-Hispanic White	More than high school	Married/Living with partner	≥3.5	<25	Former	Yes	No	No	No	No	98671.8	102154	2	63	166.7	82.9	2.224	3.88	1.19	1.005	0.497301	0.419989	No
179	Female	20-50	Mexican American	Less than high school	Married/Living with partner	<1.3	25 - 30	Never	Yes	No	No	No	No	15447.9	15971.4	1	65	158.4	92.9	2.095	4.14	1.14	1.964	0.58649	1.01041	No
180	Female	20-50	Mexican American	More than high school	Never married	≥3.5	25 - 30	Never	Yes	No	No	No	No	17102.3	16917.3	1	65	156.6	82.5	2.146	4.06	1.76	0.339	0.52682	0.101473	No
181	Female	20-50	Mexican American	More than high school	Never married	≥3.5	25 - 30	Former	Yes	No	No	No	No	28272.1	28721.7	2	65	164.9	94.5	1.836	4.06	2.02	0.44	0.573075	0.124828	No
182	Female	20-50	Non-Hispanic White	More than high school	Married/Living with partner	≥3.5	<25	Never	Yes	No	No	No	No	105878	105858	1	69	167.5	90.6	2.664	5.56	2.4	1.073	0.540896	0.241825	No
183	Female	20-50	Mexican American	More than high school	Married/Living with partner	1.3 - 3.5	≥30	Never	Yes	No	No	No	No	16631	16879.2	1	65	163.3	102.6	3.129	4.45	0.98	0.756	0.628291	0.484682	No
184	Female	20-50	Other Race	More than high school	Widowed/divorced/Separated	<1.3	≥30	Never	Yes	Yes	No	No	No	24786.5	24946.6	1	62	169.7	100.7	2.483	5.35	1.68	2.585	0.5934	0.913059	No
185	Female	20-50	Non-Hispanic White	Less than high school	Widowed/divorced/Separated	<1.3	≥30	Never	Yes	Yes	No	No	No	26076.2	27011.9	2	68	180.4	119.8	3.465	5.66	2.02	0.406	0.66408	0.133473	Yes
186	Female	20-50	Non-Hispanic Black	More than high school	Married/Living with partner	≥3.5	<25	Never	Yes	No	No	No	No	23944.2	24354.8	2	60	160.2	80.7	2.741	5.22	2.09	0.824	0.503745	0.198606	No
187	Female	20-50	Non-Hispanic White	High school	Never married	<1.3	25 - 30	Now	Yes	No	No	No	No	36632.6	36869.2	2	61	168	87.8	2.483	4.22	1.19	1.185	0.522619	0.520423	No
188	Female	20-50	Non-Hispanic White	More than high school	Married/Living with partner	1.3 - 3.5	<25	Never	Yes	No	No	No	No	74833.8	74863.9	1	60	162.5	85	2.172	4.37	1.55	1.411	0.523077	0.476169	No
189	Female	≥50	Non-Hispanic Black	More than high school	Widowed/divorced/Separated	≥3.5	≥30	Never	No	Yes	No	No	No	11011.9	10804.9	1	68	163	104.6	2.379	4.34	1.78	0.406	0.641718	0.146369	Yes
190	Female	≥50	Other Hispanic	Less than high school	Widowed/divorced/Separated	1.3 - 3.5	25 - 30	Never	Yes	No	No	No	No	11978.8	11837.8	1	72	156.4	88.8	2.56	4.99	2.02	0.914	0.567775	0.256904	No
191	Female	20-50	Non-Hispanic White	More than high school	Married/Living with partner	≥3.5	≥30	Never	Yes	No	Yes	No	No	80878.6	82691.4	2	62	165.4	136.4	2.922	5.12	1.32	1.919	0.824667	1.19889	Yes
192	Female	≥50	Mexican American	Less than high school	Widowed/divorced/Separated	<1.3	<25	Former	Yes	Yes	No	No	No	9634.11	11094.5	1	71	153.9	93.9	2.483	4.5	1.6	0.914	0.610136	0.34854	Yes
193	Female	20-50	Mexican American	More than high school	Never married	1.3 - 3.5	≥30	Never	Yes	No	No	No	No	25876.3	26133.8	1	66	163.8	107	1.681	3.03	1.01	0.723	0.653236	0.467613	No
194	Female	≥50	Non-Hispanic White	More than high school	Married/Living with partner	≥3.5	≥30	Former	Yes	Yes	Yes	No	No	99668.3	99351.7	1	59	166.5	119.6	3.465	4.97	0.8	1.547	0.718318	1.38905	Yes
195	Female	20-50	Non-Hispanic Black	Less than high school	Married/Living with partner	1.3 - 3.5	≥30	Now	Yes	No	No	No	No	22830	23596.1	1	74	167.1	107.1	2.017	3.88	1.66	0.452	0.640934	0.174519	No
196	Female	20-50	Non-Hispanic White	High school	Widowed/divorced/Separated	1.3 - 3.5	<25	Now	Yes	No	No	No	No	108801	111239	2	61	152.6	71	3.879	5.87	1.6	0.858	0.465269	0.2495	No
197	Female	≥50	Other Hispanic	Less than high school	Widowed/divorced/Separated	1.3 - 3.5	≥30	Former	Yes	Yes	No	No	No	6340.4	7151.78	1	62	155.6	108	3.362	5.66	1.5	1.773	0.694087	0.820411	Yes
198	Female	20-50	Other Hispanic	Less than high school	Widowed/divorced/Separated	<1.3	25 - 30	Never	Yes	No	No	No	No	16052.3	16101.8	1	62	149.9	87.8	2.353	4.5	1.86	0.61	0.585724	0.192092	No
199	Female	20-50	Other Hispanic	More than high school	Never married	1.3 - 3.5	<25	Never	Yes	No	No	No	No	15098.2	16735.2	2	69	159.8	74.3	2.689	4.19	1.06	0.948	0.464956	0.415829	Yes
200	Female	20-50	Other Hispanic	More than high school	Married/Living with partner	≥3.5	25 - 30	Former	Yes	No	No	No	No	19179.2	19465.4	1	68	163.7	88.7	4.241	6.62	1.5	1.908	0.541845	0.689227	No
201	Female	≥50	Mexican American	Less than high school	Widowed/divorced/Separated	<1.3	25 - 30	Now	Yes	No	No	No	No	11754.8	12348.9	2	65	169.4	89.7	1.81	3.93	1.73	0.847	0.529516	0.259249	Yes
202	Female	≥50	Non-Hispanic White	High school	Widowed/divorced/Separated	<1.3	≥30	Never	Yes	Yes	No	No	Yes	22713.6	26986.6	2	69	166	124	4.112	6.05	1.09	1.874	0.746988	1.28427	No
203	Female	≥50	Non-Hispanic White	More than high school	Widowed/divorced/Separated	<1.3	≥30	Former	Yes	Yes	No	No	Yes	29871.2	31665.1	1	61	162.9	131.5	2.922	4.42	1.14	0.779	0.807244	0.551617	Yes
204	Female	20-50	Non-Hispanic Black	More than high school	Married/Living with partner	1.3 - 3.5	≥30	Never	Yes	No	No	No	No	29760.9	29596.7	1	68	170.6	126.2	1.681	3.13	1.32	0.282	0.739742	0.158036	No
205	Female	20-50	Non-Hispanic White	More than high school	Married/Living with partner	≥3.5	<25	Now	Yes	No	No	Yes	No	92495.9	97659.6	1	61	171.2	73.3	2.922	5.02	1.24	1.863	0.428154	0.643267	No
206	Female	≥50	Mexican American	Less than high school	Married/Living with partner	1.3 - 3.5	25 - 30	Former	Yes	No	No	No	No	11163.5	11330.1	1	65	154	91.3	3.931	5.74	1.19	1.355	0.592857	0.67506	No
207	Female	≥50	Non-Hispanic White	High school	Married/Living with partner	1.3 - 3.5	<25	Never	Yes	No	No	No	No	65378.9	77678.2	1	64	163.5	86.2	3.491	5.12	1.06	1.242	0.527217	0.617739	No
208	Female	20-50	Non-Hispanic Black	Less than high school	Married/Living with partner	1.3 - 3.5	≥30	Never	Yes	Yes	Yes	No	No	28558.8	28439.5	1	68	159.4	106.3	3.827	6.18	2.02	0.734	0.666876	0.24232	No
209	Female	≥50	Mexican American	Less than high school	Widowed/divorced/Separated	1.3 - 3.5	≥30	Never	Yes	Yes	Yes	No	No	5284	5785.37	1	65	158.9	103.1	2.172	3.9	1.34	0.858	0.648836	0.415449	Yes
210	Female	≥50	Non-Hispanic White	High school	Married/Living with partner	1.3 - 3.5	≥30	Former	Yes	Yes	Yes	No	Yes	35101.6	35509.3	2	60	162.3	113.6	3.31	5.46	1.55	1.321	0.699938	0.596528	Yes
211	Female	≥50	Non-Hispanic White	Less than high school	Married/Living with partner	<1.3	≥30	Now	Yes	Yes	Yes	Yes	Yes	37688.8	39810.7	1	59	159.4	105.6	2.302	4.53	1.16	2.292	0.662484	1.30898	Yes
212	Female	≥50	Non-Hispanic White	High school	Married/Living with partner	1.3 - 3.5	<25	Former	Yes	Yes	No	No	No	52544.9	53155.2	2	64	175.6	83.5	2.689	5.43	2.33	0.892	0.475513	0.182042	No
213	Female	≥50	Non-Hispanic White	More than high school	Married/Living with partner	≥3.5	25 - 30	Now	Yes	Yes	No	No	No	59356.4	60606.7	1	60	162.8	96.6	4.189	6.21	1.01	2.19	0.593366	1.28661	No
214	Female	≥50	Non-Hispanic White	Less than high school	Married/Living with partner	<1.3	≥30	Former	Yes	Yes	Yes	No	No	26343.2	26961.1	2	59	161.5	125.9	2.379	4.53	1.34	1.773	0.779567	1.03147	No
215	Female	20-50	Non-Hispanic White	More than high school	Married/Living with partner	≥3.5	<25	Never	Yes	No	No	No	No	84208.3	90046.8	1	73	165.4	67.8	2.534	4.94	1.84	1.242	0.409915	0.276693	No
216	Female	20-50	Other Hispanic	High school	Married/Living with partner	1.3 - 3.5	<25	Never	Yes	No	No	No	No	22720.7	22474.9	1	71	165.7	80.9	2.534	4.27	1.4	0.723	0.488232	0.252137	No
217	Female	≥50	Non-Hispanic White	High school	Married/Living with partner	1.3 - 3.5	<25	Former	Yes	Yes	No	No	No	35990.3	35674.2	1	60	160.8	80.4	2.483	5.59	2.69	0.881	0.5	0.163755	No
218	Female	20-50	Non-Hispanic Black	High school	Married/Living with partner	≥3.5	25 - 30	Never	Yes	No	No	No	No	24386	24270.9	2	68	158.1	82.2	2.948	5.12	2.04	0.26	0.519924	0.0662648	No
219	Female	20-50	Non-Hispanic White	More than high school	Married/Living with partner	≥3.5	<25	Now	Yes	Yes	No	No	No	82333.5	85620.5	2	64	161	76.3	3	4.86	1.45	0.881	0.473913	0.287943	No
220	Female	20-50	Other Hispanic	Less than high school	Never married	<1.3	≥30	Former	Yes	Yes	No	Yes	Yes	23783.6	23526.3	2	61	155.7	103.1	4.293	6.62	0.7	3.556	0.662171	3.36383	Yes
221	Female	20-50	Non-Hispanic White	More than high school	Married/Living with partner	≥3.5	≥30	Former	Yes	No	No	No	No	80250.4	82537.6	2	68	164.4	96.5	2.664	5.02	1.86	1.084	0.586983	0.342091	No
222	Female	≥50	Non-Hispanic White	More than high school	Married/Living with partner	≥3.5	25 - 30	Never	Yes	Yes	No	No	No	65649.9	69470	2	67	167.9	95.7	3.75	5.9	1.71	0.971	0.569982	0.323657	No
223	Female	≥50	Non-Hispanic Black	High school	Widowed/divorced/Separated	<1.3	≥30	Never	Yes	No	No	No	No	25246.2	27368.7	2	67	162.5	105	4.784	6.52	1.34	0.858	0.646154	0.413731	No
224	Female	20-50	Non-Hispanic White	More than high school	Widowed/divorced/Separated	1.3 - 3.5	<25	Now	Yes	No	No	No	No	46122	47594.7	2	66	163.1	77.3	2.198	3.59	1.22	0.384	0.473942	0.149175	Yes
225	Female	≥50	Mexican American	Less than high school	Widowed/divorced/Separated	1.3 - 3.5	<25	Former	Yes	Yes	No	No	No	16965.2	16765.5	1	66	151.8	81.3	4.551	7.06	1.27	2.71	0.535573	1.14284	Yes
226	Female	≥50	Non-Hispanic White	More than high school	Widowed/divorced/Separated	<1.3	≥30	Now	Yes	Yes	No	No	No	25164.3	25456.5	2	59	160.2	117.4	3.051	5.04	1.16	1.806	0.732834	1.14095	No
227	Female	20-50	Non-Hispanic White	More than high school	Married/Living with partner	1.3 - 3.5	<25	Never	Yes	No	No	No	No	80583.3	80615.7	2	60	157.3	78	4.732	7.09	1.84	1.14	0.495868	0.307222	No
228	Female	20-50	Non-Hispanic White	More than high school	Married/Living with partner	1.3 - 3.5	≥30	Never	Yes	No	No	No	No	70435.7	71430	2	63	163.1	111.5	2.793	4.76	1.6	0.802	0.68363	0.342669	No
229	Female	20-50	Mexican American	More than high school	Married/Living with partner	1.3 - 3.5	25 - 30	Never	Yes	No	No	No	No	20569.3	20346.8	2	71	160.5	94.8	2.534	4.47	1.42	1.118	0.590654	0.465036	No
230	Female	≥50	Non-Hispanic White	Less than high school	Married/Living with partner	1.3 - 3.5	≥30	Former	Yes	No	No	No	No	25164.3	25456.5	2	59	163.3	110.3	3.414	5.82	1.71	1.524	0.675444	0.601975	Yes
231	Female	≥50	Non-Hispanic White	More than high school	Widowed/divorced/Separated	≥3.5	<25	Former	Yes	Yes	No	No	No	27789.5	27834.9	1	70	166.7	90	2.172	4.58	1.86	1.185	0.539892	0.343963	No
232	Female	≥50	Non-Hispanic Black	Less than high school	Widowed/divorced/Separated	1.3 - 3.5	25 - 30	Former	No	Yes	Yes	No	No	22897.6	25356.8	2	70	162.5	96.3	3.258	6.28	2.51	1.14	0.592615	0.269156	No
233	Female	20-50	Non-Hispanic White	More than high school	Married/Living with partner	≥3.5	25 - 30	Never	Yes	No	No	No	No	120190	119331	2	60	157	90.7	2.534	4.29	1.37	0.869	0.577707	0.366443	No
234	Female	≥50	Non-Hispanic White	More than high school	Widowed/divorced/Separated	<1.3	≥30	Never	Yes	Yes	No	No	No	24057.1	24336.5	2	63	152.8	99.6	2.508	4.71	1.86	0.711	0.651832	0.249168	No
235	Female	≥50	Non-Hispanic White	More than high school	Widowed/divorced/Separated	≥3.5	25 - 30	Former	Yes	No	No	No	No	58828.4	61183.4	2	66	161.7	88.1	2.198	3.98	1.47	0.666	0.544836	0.246844	Yes
236	Female	20-50	Non-Hispanic White	Less than high school	Married/Living with partner	<1.3	25 - 30	Now	Yes	Yes	No	No	No	29253.3	30886.5	1	61	151.9	87	3.879	5.82	1.11	1.818	0.572745	0.938064	No
237	Female	20-50	Non-Hispanic White	More than high school	Never married	1.3 - 3.5	≥30	Never	Yes	Yes	Yes	No	No	81626.7	81659.6	1	61	169.8	120	4.112	5.77	1.42	0.485	0.706714	0.241378	No
238	Female	≥50	Mexican American	Less than high school	Married/Living with partner	<1.3	25 - 30	Never	Yes	No	No	No	No	4626.67	4878.95	1	70	148.6	89.9	3.233	5.22	1.16	1.806	0.60498	0.941891	Yes
239	Female	≥50	Non-Hispanic White	More than high school	Married/Living with partner	≥3.5	<25	Never	Yes	No	No	No	No	70866.5	89656.9	1	69	170	85.7	3.362	6.62	3.05	0.429	0.504118	0.070907	Yes
240	Female	≥50	Non-Hispanic Black	More than high school	Widowed/divorced/Separated	1.3 - 3.5	<25	Never	Yes	Yes	No	No	No	13104.9	13027.6	2	67	150.1	83	3.569	5.92	1.94	0.881	0.552965	0.251114	No
241	Female	20-50	Non-Hispanic White	More than high school	Married/Living with partner	1.3 - 3.5	<25	Now	Yes	No	No	No	No	80250.4	82537.6	2	68	166.9	88.9	3.362	5.02	1.19	1.016	0.532654	0.45477	No
242	Female	20-50	Non-Hispanic Black	More than high school	Married/Living with partner	1.3 - 3.5	≥30	Never	Yes	No	No	No	No	26529.8	28721.5	2	68	160.2	145.5	2.017	3.9	1.45	0.96	0.90824	0.601317	No
243	Female	≥50	Non-Hispanic White	High school	Married/Living with partner	1.3 - 3.5	≥30	Never	Yes	Yes	No	No	Yes	28310.3	30027.3	2	61	148.2	100.6	2.198	4.45	1.73	1.129	0.678812	0.442994	Yes
244	Female	20-50	Non-Hispanic Black	More than high school	Never married	1.3 - 3.5	25 - 30	Now	Yes	No	No	No	No	27581.5	28169	1	64	158.7	90.6	2.302	4.4	1.47	1.377	0.570888	0.534771	No
245	Female	20-50	Non-Hispanic White	High school	Married/Living with partner	≥3.5	≥30	Never	Yes	Yes	No	No	No	80591.3	80702.1	1	67	170.5	151.1	1.888	3.31	0.91	1.14	0.886217	1.11021	No
246	Female	≥50	Non-Hispanic White	High school	Married/Living with partner	<1.3	25 - 30	Former	Yes	Yes	No	No	No	69052.2	71231	2	60	159.6	90.6	2.198	4.45	1.16	2.393	0.567669	1.17106	No
247	Female	≥50	Non-Hispanic White	More than high school	Never married	≥3.5	25 - 30	Never	Yes	Yes	No	No	No	115775	115407	2	62	166.1	95	2.508	4.53	1.53	1.05	0.571945	0.392511	Yes
248	Female	20-50	Mexican American	Less than high school	Never married	1.3 - 3.5	≥30	Never	Yes	No	No	No	No	16356.3	19746.9	2	71	152.6	105.4	2.715	4.5	1.22	1.242	0.690695	0.70315	No
249	Female	≥50	Other Hispanic	High school	Widowed/divorced/Separated	<1.3	≥30	Never	Yes	No	No	No	No	4661.46	4935.88	1	62	156.2	108.5	2.25	4.42	1.6	1.219	0.694622	0.529215	Yes
250	Female	20-50	Non-Hispanic White	High school	Never married	<1.3	≥30	Never	No	No	No	No	No	61164.9	61690.3	1	61	151.5	100.1	4.551	6.57	1.01	2.213	0.660726	1.44771	No
251	Female	20-50	Other Hispanic	More than high school	Married/Living with partner	1.3 - 3.5	≥30	Never	Yes	No	No	No	No	20569.3	20346.8	2	71	154.6	125.6	2.922	4.86	1.6	0.723	0.812419	0.367112	No
252	Female	≥50	Other Hispanic	More than high school	Married/Living with partner	≥3.5	≥30	Never	Yes	No	No	No	No	11859.8	12033.5	1	63	158.5	102.5	5.198	6.78	1.03	1.208	0.646688	0.758445	Yes
253	Female	≥50	Non-Hispanic White	High school	Widowed/divorced/Separated	1.3 - 3.5	25 - 30	Former	Yes	Yes	Yes	No	No	24668.9	29668.5	2	63	153.4	100.7	1.681	4.45	0.85	4.2	0.656454	3.24365	No
254	Female	20-50	Non-Hispanic White	Less than high school	Widowed/divorced/Separated	<1.3	<25	Never	Yes	No	No	No	No	23547.2	23378.8	1	62	160.2	79.2	3	5.09	1.76	0.723	0.494382	0.20309	No
255	Female	20-50	Non-Hispanic Black	Less than high school	Married/Living with partner	1.3 - 3.5	25 - 30	Never	Yes	Yes	Yes	No	No	33193.7	33055.1	2	66	162.2	97.8	1.526	3.26	0.91	1.784	0.602959	1.18207	Yes
256	Female	20-50	Other Hispanic	Less than high school	Married/Living with partner	<1.3	≥30	Never	Yes	No	No	No	No	19909.2	20564	2	72	154	108	3.517	5.61	1.42	1.456	0.701299	0.719078	No
257	Female	≥50	Non-Hispanic White	Less than high school	Widowed/divorced/Separated	1.3 - 3.5	≥30	Never	Yes	Yes	Yes	No	Yes	32609.7	35612.5	2	59	148.5	112.1	3.155	5.87	1.16	3.387	0.754882	2.20413	Yes
258	Female	≥50	Non-Hispanic White	High school	Never married	<1.3	25 - 30	Now	Yes	Yes	Yes	No	No	30297.6	30201.4	2	60	159	98.1	2.043	4.09	1.09	2.111	0.616981	1.19491	Yes
259	Female	≥50	Non-Hispanic White	Less than high school	Widowed/divorced/Separated	<1.3	25 - 30	Former	Yes	Yes	No	Yes	No	27960.6	34451.3	2	60	156.4	104.7	3.155	6.47	1.58	3.782	0.669437	1.60241	Yes
260	Female	20-50	Non-Hispanic White	More than high school	Married/Living with partner	≥3.5	25 - 30	Former	Yes	No	No	No	No	80250.4	82537.6	2	68	163.7	85.9	3.233	5.51	1.89	0.835	0.52474	0.23183	No
261	Female	≥50	Mexican American	High school	Married/Living with partner	<1.3	25 - 30	Never	Yes	Yes	No	No	No	7812.28	9667.4	1	66	153.7	91.4	3.517	6.15	1.91	1.569	0.594665	0.488497	No
262	Female	≥50	Non-Hispanic White	High school	Widowed/divorced/Separated	<1.3	25 - 30	Never	Yes	Yes	No	No	No	29941.8	30103	2	59	165.5	98.5	3.439	5.25	1.19	1.355	0.595166	0.677689	No
263	Female	20-50	Non-Hispanic White	High school	Never married	≥3.5	<25	Never	Yes	No	No	No	No	83118.6	83152.1	2	59	169.2	86.4	2.534	4.42	1.6	0.621	0.510638	0.198191	No
264	Female	≥50	Non-Hispanic White	More than high school	Widowed/divorced/Separated	1.3 - 3.5	≥30	Former	Yes	Yes	Yes	No	Yes	21912.2	27161.1	1	68	161.6	130.1	1.526	3.28	1.16	1.321	0.805074	0.916813	Yes
265	Female	≥50	Non-Hispanic White	More than high school	Widowed/divorced/Separated	≥3.5	<25	Former	Yes	Yes	No	No	No	53784.2	56064.4	1	65	158.5	78	4.681	7.06	1.81	1.219	0.492114	0.331429	No
266	Female	20-50	Other Race	More than high school	Married/Living with partner	≥3.5	<25	Now	Yes	No	No	No	No	55981.8	57266.1	1	70	161.2	65.9	3.077	5.25	1.76	0.903	0.408809	0.209747	No
267	Female	≥50	Mexican American	Less than high school	Widowed/divorced/Separated	<1.3	≥30	Former	Yes	Yes	Yes	No	No	7480.95	7921.35	1	71	149.6	104	3.465	5.77	1.37	2.01	0.695187	1.01995	Yes
268	Female	≥50	Non-Hispanic Black	Less than high school	Never married	<1.3	≥30	Never	Yes	Yes	Yes	No	No	20683.8	21104.3	1	59	169.2	127.2	2.819	4.73	1.14	1.671	0.751773	1.10194	Yes
269	Female	≥50	Non-Hispanic White	High school	Married/Living with partner	1.3 - 3.5	<25	Former	Yes	No	No	No	No	22473.4	23114.1	1	67	167.7	90.6	2.87	4.99	1.76	0.802	0.54025	0.246182	Yes
270	Female	≥50	Non-Hispanic Black	More than high school	Widowed/divorced/Separated	1.3 - 3.5	≥30	Never	Yes	No	No	No	No	20231.1	20146.6	1	68	167.2	96	3.258	5.09	1.45	0.824	0.574163	0.326283	Yes
271	Female	≥50	Non-Hispanic Black	High school	Married/Living with partner	1.3 - 3.5	25 - 30	Former	Yes	Yes	Yes	No	No	21262.6	21173.8	2	68	157.5	94.7	4.086	5.82	1.24	1.05	0.60127	0.50914	No
272	Female	20-50	Mexican American	Less than high school	Married/Living with partner	<1.3	≥30	Now	Yes	No	No	No	No	23350.3	23582.7	1	69	170.2	119.6	1.526	3.44	1.24	1.445	0.702703	0.818875	No
273	Female	≥50	Mexican American	Less than high school	Widowed/divorced/Separated	1.3 - 3.5	<25	Never	Yes	No	No	No	No	10060.8	12071.3	1	66	147.7	92.2	2.353	4.53	1.55	1.344	0.624238	0.541275	No
274	Female	20-50	Non-Hispanic Black	More than high school	Widowed/divorced/Separated	1.3 - 3.5	≥30	Never	Yes	Yes	Yes	No	No	24223.3	24122.1	1	68	173.1	121.7	4.319	6.23	1.03	1.919	0.703062	1.30988	Yes
275	Female	≥50	Non-Hispanic White	More than high school	Married/Living with partner	≥3.5	≥30	Former	Yes	Yes	No	No	Yes	108025	112349	2	72	159.6	114.5	2.457	4.47	1.37	1.434	0.717419	0.750933	Yes
276	Female	20-50	Non-Hispanic White	More than high school	Widowed/divorced/Separated	<1.3	≥30	Now	Yes	No	No	No	No	34403.6	36214.8	1	69	167.7	107	5.327	7.45	1.45	1.456	0.638044	0.640684	No
277	Female	20-50	Non-Hispanic White	More than high school	Married/Living with partner	<1.3	<25	Former	Yes	No	No	No	No	65721.7	65251.7	1	60	158.2	71.5	3.207	5.77	2.2	0.79	0.45196	0.162295	No
278	Female	≥50	Other Hispanic	More than high school	Married/Living with partner	<1.3	≥30	Never	Yes	Yes	No	No	Yes	11540.5	11404.7	2	62	160.4	112.1	2.379	4.76	1.27	2.416	0.698878	1.32952	Yes
279	Female	≥50	Non-Hispanic White	Less than high school	Married/Living with partner	1.3 - 3.5	<25	Now	Yes	No	No	No	No	31250.9	31151.6	2	59	160.2	89.4	2.327	4.86	1.71	1.795	0.558052	0.585792	No
280	Female	20-50	Non-Hispanic White	More than high school	Widowed/divorced/Separated	1.3 - 3.5	25 - 30	Never	Yes	No	No	No	No	82023.2	81436.6	1	63	168.1	98.8	2.845	4.4	1.22	0.723	0.587745	0.348311	No
281	Female	20-50	Other Hispanic	Less than high school	Married/Living with partner	1.3 - 3.5	25 - 30	Never	Yes	No	No	No	No	43296.5	43985.1	1	65	154	94.1	3.62	5.3	1.27	0.892	0.611039	0.429171	No
282	Female	20-50	Mexican American	Less than high school	Never married	<1.3	25 - 30	Never	Yes	No	No	No	No	15101.3	15251.6	1	70	165.7	91.6	2.56	4.5	1.53	0.914	0.552806	0.330239	No
283	Female	≥50	Non-Hispanic White	High school	Widowed/divorced/Separated	1.3 - 3.5	<25	Former	Yes	No	No	No	No	120732	120349	2	61	154.2	81.4	3.233	5.59	1.55	1.727	0.527886	0.588167	No
284	Female	20-50	Non-Hispanic Black	More than high school	Married/Living with partner	1.3 - 3.5	≥30	Never	Yes	No	No	No	No	24837	25649.9	1	74	167.7	111.7	2.534	4.29	1.22	1.197	0.66607	0.653513	No
285	Female	≥50	Other Hispanic	Less than high school	Widowed/divorced/Separated	<1.3	≥30	Never	Yes	No	No	No	No	8735.04	9563.87	2	65	159.8	114.6	2.56	4.4	1.09	1.637	0.717146	1.07704	No
286	Female	20-50	Mexican American	More than high school	Never married	1.3 - 3.5	≥30	Never	Yes	No	No	No	No	22139.3	22359.6	1	66	157.5	99.9	2.845	4.5	0.93	1.592	0.634286	1.08579	No
287	Female	≥50	Non-Hispanic White	Less than high school	Married/Living with partner	1.3 - 3.5	≥30	Never	Yes	Yes	Yes	No	No	37116.2	41191.9	1	69	154.3	107.7	2.095	4.16	1.45	1.332	0.697991	0.641189	Yes
288	Female	≥50	Mexican American	Less than high school	Married/Living with partner	1.3 - 3.5	≥30	Never	Yes	Yes	Yes	No	No	8773.91	9232.89	2	72	158.1	112	2.276	4.27	1.45	1.174	0.708412	0.57357	Yes
289	Female	20-50	Non-Hispanic White	High school	Married/Living with partner	1.3 - 3.5	≥30	Former	Yes	No	No	No	No	24175.3	24637.8	2	63	169.3	112.1	2.767	5.4	1.5	2.495	0.662138	1.10136	Yes
290	Female	≥50	Non-Hispanic White	High school	Married/Living with partner	≥3.5	25 - 30	Now	Yes	No	No	No	No	92580.3	96661.9	2	64	169.9	95	NA	6.83	1.16	5.272	0.559152	2.54125	No
291	Female	≥50	Non-Hispanic White	High school	Married/Living with partner	≥3.5	<25	Former	Yes	Yes	No	No	No	32611.7	31835.1	1	65	163.9	93.1	2.586	4.84	1.66	1.287	0.568029	0.440394	Yes
292	Female	20-50	Non-Hispanic Black	More than high school	Widowed/divorced/Separated	≥3.5	≥30	Former	Yes	Yes	No	No	No	23833.9	24647.1	1	74	169.1	113.9	4.474	6.26	1.27	1.152	0.673566	0.610983	Yes
293	Female	20-50	Non-Hispanic White	More than high school	Married/Living with partner	≥3.5	<25	Former	Yes	No	No	No	No	68474.5	68461.6	1	70	167.5	71.4	2.664	5.48	2.51	0.655	0.426269	0.111237	No
294	Female	≥50	Other Hispanic	Less than high school	Married/Living with partner	<1.3	≥30	Never	Yes	No	Yes	No	No	10478.1	10500.3	1	62	145.8	123.6	2.043	3.93	1.58	0.666	0.847737	0.357337	Yes
295	Female	20-50	Mexican American	More than high school	Married/Living with partner	1.3 - 3.5	≥30	Never	Yes	No	No	No	No	16080.9	15891.6	1	73	158.2	108.1	2.715	4.68	1.58	0.835	0.683312	0.361118	No
296	Female	20-50	Non-Hispanic White	More than high school	Married/Living with partner	≥3.5	<25	Now	Yes	No	No	No	No	69372.8	74182.7	2	69	166	75.7	2.224	4.63	1.91	1.061	0.456024	0.25332	No
297	Female	≥50	Non-Hispanic White	More than high school	Widowed/divorced/Separated	≥3.5	25 - 30	Never	Yes	Yes	No	No	No	69611.6	72562.8	1	67	161.5	88.3	2.845	5.22	1.55	1.818	0.546749	0.641284	No
298	Female	20-50	Non-Hispanic White	More than high school	Married/Living with partner	1.3 - 3.5	≥30	Never	Yes	Yes	No	No	No	95285.3	98001.1	2	67	175.9	106.4	1.319	3.28	1.09	1.908	0.604889	1.05883	No
299	Female	≥50	Non-Hispanic White	Less than high school	Widowed/divorced/Separated	<1.3	≥30	Former	Yes	Yes	No	No	No	59522.8	66311.7	2	62	156	114.4	2.896	5.53	2.07	1.219	0.733333	0.431852	Yes
300	Female	20-50	Non-Hispanic White	More than high school	Widowed/divorced/Separated	1.3 - 3.5	≥30	Now	Yes	Yes	No	No	No	36034.6	36049.1	1	64	159.4	108.8	2.767	4.91	0.93	2.642	0.68256	1.93906	No
301	Female	20-50	Non-Hispanic Black	High school	Never married	1.3 - 3.5	≥30	Never	Yes	No	No	No	No	26529.8	26383.4	2	68	162.8	103.6	2.327	4.78	2.28	0.406	0.636364	0.113317	No
302	Female	≥50	Non-Hispanic White	More than high school	Married/Living with partner	1.3 - 3.5	≥30	Never	Yes	Yes	No	No	Yes	28968.6	31636	1	63	152.2	104	1.914	4.29	1.71	1.456	0.683311	0.581814	Yes
303	Female	20-50	Mexican American	More than high school	Never married	1.3 - 3.5	≥30	Former	Yes	Yes	No	No	No	21046.9	20819.3	2	72	158.5	115.7	3.595	5.59	1.32	1.445	0.729968	0.799094	No
304	Female	≥50	Non-Hispanic Black	Less than high school	Widowed/divorced/Separated	1.3 - 3.5	<25	Never	Yes	Yes	No	No	No	10882.7	10520.6	1	59	169	93.6	2.819	4.55	1.19	1.197	0.553846	0.557104	No
305	Female	≥50	Other Hispanic	More than high school	Married/Living with partner	1.3 - 3.5	25 - 30	Never	Yes	Yes	Yes	No	No	8957.27	8851.82	1	60	163.6	95.5	3.776	5.64	1.11	1.648	0.583741	0.866671	No
306	Female	≥50	Mexican American	Less than high school	Married/Living with partner	1.3 - 3.5	25 - 30	Never	Yes	Yes	No	No	No	6804.83	7644.18	1	65	142.4	89.1	1.629	3.49	0.93	2.021	0.625702	1.35972	No
307	Female	20-50	Mexican American	High school	Never married	1.3 - 3.5	≥30	Never	Yes	No	No	No	No	20569.3	20346.8	2	71	159.2	97.8	3.388	4.97	1.03	1.185	0.614322	0.706768	No
308	Female	≥50	Non-Hispanic White	High school	Widowed/divorced/Separated	≥3.5	<25	Former	Yes	Yes	No	No	No	27418.1	30428.9	2	68	158	82.2	2.457	5.04	2.07	1.129	0.520253	0.283752	No
309	Female	≥50	Non-Hispanic White	More than high school	Married/Living with partner	1.3 - 3.5	25 - 30	Now	Yes	No	No	No	No	41386.7	41454.3	2	66	162	91.1	3.077	5.25	1.78	0.824	0.562346	0.260322	No
310	Female	20-50	Non-Hispanic White	Less than high school	Never married	<1.3	<25	Now	Yes	No	No	No	No	31640.2	32245.5	2	63	157.9	80.6	1.655	4.89	2.53	1.502	0.51045	0.303042	No
311	Female	20-50	Non-Hispanic White	More than high school	Married/Living with partner	1.3 - 3.5	25 - 30	Never	Yes	No	No	No	No	70014.4	71111.1	1	69	172.9	101.3	2.405	3.67	0.96	0.666	0.585888	0.40646	No
312	Female	20-50	Non-Hispanic Black	More than high school	Never married	1.3 - 3.5	25 - 30	Never	Yes	No	No	No	No	29760.9	32219.6	1	68	166.5	85.4	1.164	3.13	1.78	0.395	0.512913	0.113821	Yes
313	Female	≥50	Non-Hispanic Black	Less than high school	Widowed/divorced/Separated	1.3 - 3.5	<25	Never	Yes	Yes	Yes	No	No	11531	12507.7	1	73	160.5	90	2.302	4.68	1.91	1.039	0.560748	0.305035	Yes
314	Female	20-50	Non-Hispanic Black	High school	Never married	<1.3	≥30	Never	Yes	No	No	No	No	25807.6	26296.9	1	59	162.8	117.8	3	4.76	1.53	0.531	0.723587	0.251127	No
315	Female	≥50	Non-Hispanic White	More than high school	Married/Living with partner	≥3.5	<25	Never	Yes	No	No	No	No	76996.5	77290.3	1	70	158.7	85.5	3.414	5.48	1.5	1.264	0.538752	0.453989	No
316	Female	≥50	Non-Hispanic White	High school	Married/Living with partner	1.3 - 3.5	25 - 30	Never	Yes	Yes	Yes	No	No	31860.2	30970	2	63	164.9	104.8	2.56	4.84	1.84	0.948	0.635537	0.32744	No
317	Female	20-50	Non-Hispanic Black	High school	Married/Living with partner	1.3 - 3.5	25 - 30	Never	Yes	Yes	No	No	No	29760.9	29596.7	1	68	169.8	83.3	2.715	4.91	1.91	0.61	0.490577	0.156676	No
318	Female	20-50	Non-Hispanic White	More than high school	Married/Living with partner	≥3.5	25 - 30	Never	Yes	No	No	No	No	72384.7	75847.3	1	63	169.4	92.5	2.457	4.37	1.58	0.723	0.546045	0.249867	No
319	Female	20-50	Mexican American	More than high school	Widowed/divorced/Separated	1.3 - 3.5	≥30	Never	Yes	No	No	No	No	16720.8	16982.1	2	74	143.2	101.7	4.577	6.34	1.32	0.948	0.710196	0.51005	No
320	Female	20-50	Non-Hispanic White	Less than high school	Married/Living with partner	<1.3	<25	Now	Yes	No	No	No	No	30055.2	29840.2	1	61	158.8	79	3.853	5.46	1.06	1.174	0.497481	0.550984	No
321	Female	≥50	Mexican American	More than high school	Married/Living with partner	≥3.5	≥30	Former	Yes	Yes	No	No	No	9900.81	9784.26	1	70	166.3	97.2	NA	8.48	0.98	7.824	0.584486	4.66634	No
322	Female	20-50	Non-Hispanic White	More than high school	Widowed/divorced/Separated	<1.3	<25	Now	Yes	No	Yes	Yes	Yes	38955.5	38971.2	2	60	155.7	82.2	6.155	7.96	0.91	1.998	0.527938	1.15914	No
323	Female	≥50	Non-Hispanic White	High school	Married/Living with partner	1.3 - 3.5	≥30	Never	Yes	Yes	Yes	No	No	53082.5	51818.5	2	63	156.8	110.2	2.172	4.42	1.81	0.948	0.702806	0.3681	No
324	Female	≥50	Other Hispanic	High school	Married/Living with partner	1.3 - 3.5	<25	Never	Yes	Yes	No	No	No	8769.32	9211.96	1	72	146.7	86	2.043	4.32	1.91	0.768	0.58623	0.23572	No
325	Female	≥50	Non-Hispanic White	More than high school	Married/Living with partner	1.3 - 3.5	<25	Former	Yes	Yes	No	No	No	27789.5	27013	1	70	153.2	71	2.819	5.02	1.4	1.75	0.463446	0.579308	No
326	Female	20-50	Non-Hispanic Black	More than high school	Widowed/divorced/Separated	<1.3	<25	Now	Yes	No	No	No	No	24371.7	24648	1	73	168.4	89	2.276	4.24	1.66	0.7	0.528504	0.222863	No
327	Female	≥50	Non-Hispanic White	High school	Married/Living with partner	≥3.5	<25	Never	Yes	Yes	No	No	No	35990.3	41088.9	1	60	163.7	72	3.672	6	1.89	0.971	0.439829	0.225965	No
328	Female	≥50	Other Hispanic	Less than high school	Widowed/divorced/Separated	<1.3	<25	Never	Yes	No	No	No	No	8359.7	8481.03	2	61	158	73.1	2.638	5.46	2.28	1.163	0.462658	0.235996	No
329	Female	20-50	Mexican American	More than high school	Widowed/divorced/Separated	1.3 - 3.5	<25	Never	Yes	No	No	No	No	25876.3	26839.7	1	66	164.7	75.5	3.543	5.66	1.68	0.96	0.458409	0.261948	No
330	Female	≥50	Non-Hispanic White	More than high school	Married/Living with partner	≥3.5	≥30	Never	Yes	Yes	Yes	No	No	92231.5	91938.5	1	63	157.8	108.1	2.224	4.45	1.37	1.874	0.685044	0.937061	No
331	Female	20-50	Non-Hispanic Black	More than high school	Widowed/divorced/Separated	≥3.5	≥30	Never	Yes	Yes	No	No	No	51114.7	51694.3	2	70	173.9	123.9	3.931	5.61	1.24	0.948	0.712478	0.544701	No
332	Female	20-50	Non-Hispanic White	More than high school	Married/Living with partner	1.3 - 3.5	<25	Never	Yes	No	No	No	No	23547.2	23699.2	1	62	172.1	87.3	2.276	4.37	1.78	0.689	0.507263	0.196351	No
333	Female	≥50	Mexican American	Less than high school	Widowed/divorced/Separated	1.3 - 3.5	≥30	Never	Yes	Yes	No	No	No	7812.28	8799.22	1	66	158.6	114	3.284	5.56	1.78	1.05	0.718789	0.424005	No
334	Female	20-50	Other Hispanic	Less than high school	Married/Living with partner	<1.3	≥30	Never	Yes	No	Yes	No	No	15981.9	16140.9	1	62	163.3	114.6	NA	8.38	0.78	10.522	0.701776	9.46678	Yes
335	Female	≥50	Non-Hispanic Black	Less than high school	Widowed/divorced/Separated	1.3 - 3.5	<25	Now	Yes	Yes	Yes	No	No	9816.37	9643.18	2	68	154.7	87.2	2.638	4.94	1.32	2.145	0.563672	0.915966	No
336	Female	20-50	Non-Hispanic White	High school	Never married	≥3.5	≥30	Never	Yes	No	No	No	No	83118.6	83152.1	2	59	166.9	100.4	2.974	4.71	0.91	1.818	0.601558	1.20179	No
337	Female	20-50	Non-Hispanic White	More than high school	Married/Living with partner	≥3.5	<25	Never	Yes	No	No	No	No	88636.9	88003	1	59	163.6	74	3.543	5.61	1.86	0.44	0.452323	0.107001	No
338	Female	≥50	Non-Hispanic Black	High school	Married/Living with partner	1.3 - 3.5	≥30	Never	Yes	Yes	No	No	No	12310.3	12093.1	2	67	167.6	105.6	2.974	5.97	2.56	0.982	0.630072	0.241692	Yes
339	Female	≥50	Non-Hispanic White	High school	Married/Living with partner	≥3.5	≥30	Never	Yes	No	No	No	No	72259.7	81566.7	2	61	163.8	99.7	2.767	4.68	1.37	1.185	0.608669	0.526477	No
340	Female	≥50	Other Hispanic	More than high school	Widowed/divorced/Separated	1.3 - 3.5	≥30	Former	Yes	Yes	No	No	No	8975.58	8840.56	2	65	165.1	125	2.793	4.71	1.09	1.818	0.757117	1.26279	No
341	Female	≥50	Other Hispanic	More than high school	Widowed/divorced/Separated	<1.3	25 - 30	Never	Yes	Yes	Yes	No	No	11483.6	12049	1	72	157.8	98.3	3.026	5.3	1.45	1.818	0.62294	0.781038	No
342	Female	20-50	Mexican American	Less than high school	Married/Living with partner	<1.3	25 - 30	Now	Yes	No	No	No	No	16720.8	16982.1	2	74	157	99.7	2.612	5.07	1.37	2.371	0.635032	1.09902	No
343	Female	≥50	Other Hispanic	Less than high school	Widowed/divorced/Separated	1.3 - 3.5	25 - 30	Never	Yes	No	No	No	No	10794.2	10667.1	1	73	158.7	99.8	3.931	6.7	1.55	2.631	0.628859	1.06744	No
344	Female	≥50	Non-Hispanic Black	Less than high school	Widowed/divorced/Separated	<1.3	≥30	Never	Yes	Yes	Yes	No	No	10806.3	11230.6	1	64	154.3	127.3	4.138	5.61	0.98	1.061	0.825016	0.893206	Yes
345	Female	≥50	Non-Hispanic White	More than high school	Widowed/divorced/Separated	≥3.5	<25	Never	Yes	No	No	No	No	76996.5	81374.5	1	70	162.7	96.4	3.801	6	1.78	0.914	0.592502	0.30424	No
346	Female	≥50	Non-Hispanic White	Less than high school	Widowed/divorced/Separated	<1.3	25 - 30	Former	No	Yes	Yes	No	Yes	31206	37530.5	1	61	154	107.9	2.146	4.37	1.16	2.292	0.700649	1.38439	Yes
347	Female	≥50	Other Hispanic	More than high school	Widowed/divorced/Separated	<1.3	25 - 30	Never	Yes	No	No	No	No	8367.56	8367.18	2	63	161.4	105.2	2.974	5.53	2.07	1.084	0.651797	0.341327	No
348	Female	20-50	Other Hispanic	Less than high school	Widowed/divorced/Separated	<1.3	≥30	Never	Yes	No	No	No	No	17358.1	17153.7	1	73	155.4	94.2	2.767	4.84	1.37	1.513	0.606178	0.66945	No
349	Female	20-50	Other Race	More than high school	Never married	<1.3	<25	Never	Yes	No	No	No	No	45680.9	47886.9	2	72	141	62.2	2.638	4.91	1.76	1.118	0.441135	0.280221	No
350	Female	20-50	Non-Hispanic White	More than high school	Married/Living with partner	<1.3	≥30	Never	No	No	Yes	No	No	36501.2	36515.9	1	61	161.7	119.7	3.155	4.71	0.85	1.535	0.74026	1.33682	No
351	Female	20-50	Mexican American	Less than high school	Married/Living with partner	1.3 - 3.5	≥30	Never	Yes	No	No	No	No	23849.4	23568.7	1	71	167	104.8	4.319	6.8	1.6	1.919	0.627545	0.752662	Yes
352	Female	≥50	Non-Hispanic White	High school	Married/Living with partner	<1.3	<25	Never	Yes	Yes	Yes	No	No	23044.9	25935.1	1	67	159.9	81.2	1.862	3.65	1.29	1.084	0.507817	0.426724	Yes
353	Female	20-50	Mexican American	Less than high school	Married/Living with partner	<1.3	25 - 30	Never	Yes	Yes	No	No	No	17102.3	17374.3	1	65	159.7	94.9	3.026	4.89	1.32	1.185	0.594239	0.533465	No
354	Female	≥50	Non-Hispanic Black	Less than high school	Widowed/divorced/Separated	1.3 - 3.5	25 - 30	Former	Yes	Yes	No	No	No	11869.6	13312.9	2	64	166.6	96	1.965	3.34	1.06	0.7	0.57623	0.38053	No
355	Female	≥50	Non-Hispanic Black	Less than high school	Married/Living with partner	<1.3	≥30	Now	Yes	Yes	Yes	Yes	Yes	25246.2	27368.7	1	59	170.1	112.5	2.638	4.37	0.8	2.055	0.661376	1.69891	Yes
356	Female	20-50	Non-Hispanic Black	More than high school	Never married	≥3.5	<25	Never	Yes	No	No	No	No	28558.8	30959.8	1	68	171.3	80.4	2.276	4.99	2.04	1.49	0.469352	0.342811	No
357	Female	20-50	Mexican American	High school	Never married	1.3 - 3.5	<25	Never	Yes	No	No	No	No	28147.9	29196	2	65	154	71.7	1.94	3.8	1.09	1.671	0.465584	0.713754	No
358	Female	≥50	Non-Hispanic Black	Less than high school	Widowed/divorced/Separated	<1.3	25 - 30	Now	Yes	Yes	No	No	No	10426.7	10079.7	1	67	179.4	101.6	3.388	6.59	2.95	0.576	0.566332	0.110579	No
359	Female	≥50	Non-Hispanic Black	More than high school	Married/Living with partner	≥3.5	≥30	Former	Yes	Yes	No	No	No	34191.5	37066.1	2	65	162.2	108	2.664	4.86	1.53	1.468	0.665845	0.638863	Yes
360	Female	20-50	Mexican American	More than high school	Married/Living with partner	1.3 - 3.5	≥30	Former	Yes	No	No	No	No	25876.3	26839.7	1	66	163.5	105.5	2.741	5.25	1.11	3.037	0.64526	1.76545	No
361	Female	20-50	Non-Hispanic Black	High school	Never married	1.3 - 3.5	<25	Never	Yes	No	No	No	No	27984.8	28456.2	2	67	154.9	68.6	2.121	3.85	1.55	0.418	0.442866	0.119431	No
362	Female	≥50	Non-Hispanic White	More than high school	Married/Living with partner	<1.3	≥30	Never	Yes	No	No	No	No	25119.8	32404.1	2	71	162.5	111.8	3.181	6.49	1.89	3.093	0.688	1.12592	No
363	Female	≥50	Non-Hispanic White	High school	Married/Living with partner	1.3 - 3.5	≥30	Never	No	Yes	No	No	No	61297.2	62009.2	1	59	150.6	93.3	3.181	4.84	1.22	0.971	0.619522	0.493079	No
364	Female	≥50	Non-Hispanic Black	High school	Widowed/divorced/Separated	<1.3	≥30	Never	No	Yes	No	Yes	No	22105.5	22859.7	1	64	167.4	99.3	4.81	7.16	1.81	1.208	0.59319	0.395897	Yes
365	Female	≥50	Non-Hispanic White	High school	Widowed/divorced/Separated	1.3 - 3.5	25 - 30	Never	Yes	Yes	No	Yes	No	46088.5	50332.3	2	60	153.4	92	3.31	4.97	0.98	1.468	0.599739	0.898385	Yes
366	Female	20-50	Non-Hispanic Black	More than high school	Never married	≥3.5	≥30	Never	Yes	Yes	No	No	No	25898.2	26781.9	1	63	168.1	107.9	3.362	5.66	1.86	0.948	0.64188	0.327152	No
367	Female	≥50	Other Hispanic	More than high school	Married/Living with partner	≥3.5	25 - 30	Now	Yes	No	No	No	No	11540.5	11564.9	2	62	159.1	93	3.388	4.71	0.93	0.869	0.584538	0.546197	Yes
368	Female	20-50	Non-Hispanic White	High school	Married/Living with partner	1.3 - 3.5	≥30	Now	Yes	No	No	No	No	75485.2	76966.3	2	74	169.4	119	NA	7.34	0.8	5.227	0.702479	4.58982	No
369	Female	≥50	Other Hispanic	Less than high school	Married/Living with partner	≥3.5	25 - 30	Never	Yes	Yes	Yes	No	No	10478.1	10500.3	1	62	141.9	91.1	2.25	4.65	1.99	0.903	0.642001	0.29132	No
370	Female	≥50	Non-Hispanic White	High school	Never married	<1.3	25 - 30	Never	Yes	Yes	No	No	No	21576.6	23816.5	1	64	158.1	88.5	3.233	5.64	2.04	0.802	0.559772	0.220067	Yes
371	Female	20-50	Other Hispanic	Less than high school	Widowed/divorced/Separated	<1.3	<25	Never	Yes	No	No	No	No	16428.4	19426.1	2	71	145.6	81.2	1.94	3.62	1.42	0.542	0.557692	0.212866	No
372	Female	≥50	Non-Hispanic White	High school	Married/Living with partner	<1.3	25 - 30	Never	Yes	No	No	No	No	26737.1	26839.1	1	73	144.4	86	2.508	4.89	2.04	0.756	0.595568	0.22071	No
373	Female	20-50	Non-Hispanic White	More than high school	Married/Living with partner	1.3 - 3.5	25 - 30	Never	Yes	No	No	No	No	81626.7	81659.6	1	61	160.9	92	1.965	3.47	1.27	0.497	0.571784	0.223761	No
374	Female	≥50	Non-Hispanic White	More than high school	Married/Living with partner	≥3.5	<25	Now	Yes	No	No	No	No	104007	110254	1	61	172.3	75	3.879	5.69	1.42	0.835	0.435287	0.255961	No
375	Female	≥50	Non-Hispanic White	High school	Married/Living with partner	<1.3	<25	Now	Yes	No	No	Yes	No	30689.9	30592.5	1	61	166.2	76.9	3.517	5.2	1.29	0.869	0.462696	0.311692	Yes
376	Female	≥50	Other Race	High school	Married/Living with partner	≥3.5	25 - 30	Never	Yes	No	No	No	No	89022.2	89795.3	2	60	155.8	92.6	2.689	4.89	1.4	1.75	0.594352	0.74294	No
377	Female	20-50	Non-Hispanic White	More than high school	Married/Living with partner	<1.3	<25	Never	Yes	No	No	No	No	25935.4	25945.9	1	60	171.7	79.4	2.586	4.4	1.42	0.847	0.462434	0.275832	No
378	Female	≥50	Non-Hispanic White	High school	Widowed/divorced/Separated	1.3 - 3.5	<25	Never	Yes	Yes	No	No	Yes	31175	37493.2	2	63	163.1	84.2	1.009	2.61	0.88	1.569	0.516248	0.920446	Yes
379	Female	≥50	Non-Hispanic White	Less than high school	Married/Living with partner	1.3 - 3.5	≥30	Never	Yes	Yes	Yes	Yes	Yes	65378.9	66138.3	2	60	157.2	126	3.362	5.56	1.14	2.303	0.801527	1.61922	Yes
380	Female	20-50	Non-Hispanic White	High school	Never married	<1.3	<25	Never	Yes	No	No	No	No	59530.5	62197.9	1	68	170.5	84.1	3.31	6	2.09	1.321	0.493255	0.311766	No
381	Female	20-50	Other Hispanic	Less than high school	Married/Living with partner	<1.3	≥30	Now	Yes	No	No	No	No	20383.5	21516.7	2	72	157.5	119	2.224	3.67	0.98	1.027	0.755556	0.791791	No
382	Female	≥50	Non-Hispanic White	High school	Married/Living with partner	1.3 - 3.5	<25	Now	Yes	No	No	No	No	109493	112034	2	63	167.2	78.5	3	4.6	1.22	0.847	0.469498	0.325954	No
383	Female	≥50	Non-Hispanic White	High school	Widowed/divorced/Separated	<1.3	<25	Now	Yes	Yes	No	No	No	19606	19376.5	1	61	163.5	89.5	4.655	6.54	1.11	1.705	0.547401	0.840827	No
384	Female	≥50	Other Race	Less than high school	Widowed/divorced/Separated	<1.3	≥30	Never	Yes	Yes	Yes	No	Yes	17097.5	16918.1	2	69	149.3	106.6	1.293	2.92	1.11	1.152	0.713999	0.741015	No
385	Female	20-50	Other Race	More than high school	Married/Living with partner	1.3 - 3.5	≥30	Now	Yes	No	No	No	No	107290	114728	1	69	156.4	92.9	4.06	6.15	1.4	1.535	0.59399	0.651267	No
386	Female	20-50	Other Hispanic	More than high school	Married/Living with partner	≥3.5	<25	Former	Yes	No	No	No	No	21449	21790.1	1	72	164.3	75.5	2.276	4.4	1.84	0.61	0.459525	0.152343	No
387	Female	≥50	Mexican American	Less than high school	Never married	<1.3	<25	Never	Yes	Yes	No	No	No	10626.1	12749.5	1	66	145	78.6	3.827	6.03	1.58	1.355	0.542069	0.464876	No
388	Female	20-50	Non-Hispanic White	High school	Married/Living with partner	<1.3	25 - 30	Now	Yes	Yes	No	No	No	77824.4	77267.8	2	59	176.6	108.8	4.603	6.96	1.37	2.168	0.616082	0.974938	No
389	Female	≥50	Mexican American	Less than high school	Married/Living with partner	<1.3	25 - 30	Now	Yes	Yes	Yes	No	No	10083.6	10415.3	1	65	144.6	88.6	5.301	7.27	0.96	2.19	0.612725	1.39778	Yes
390	Female	≥50	Non-Hispanic White	More than high school	Widowed/divorced/Separated	≥3.5	≥30	Former	Yes	No	No	No	No	30810.3	32562.2	2	71	165.2	101.3	2.224	4.14	1.5	0.914	0.613196	0.373641	No
391	Female	20-50	Non-Hispanic White	More than high school	Widowed/divorced/Separated	<1.3	≥30	Former	Yes	Yes	No	No	No	30055.2	31733.1	1	61	156.8	91.2	2.302	5.07	1.22	3.376	0.581633	1.6095	Yes
392	Female	20-50	Non-Hispanic White	High school	Never married	1.3 - 3.5	<25	Never	Yes	No	No	No	No	59530.5	62197.9	1	68	173.8	80.7	1.267	3.98	2.53	0.406	0.464327	0.0745125	No
393	Female	20-50	Non-Hispanic White	High school	Married/Living with partner	<1.3	≥30	Never	No	No	No	No	No	43459.9	43833.2	1	60	161.5	104.7	2.508	4.24	1.34	0.835	0.648297	0.403976	No
394	Female	≥50	Non-Hispanic White	More than high school	Widowed/divorced/Separated	<1.3	<25	Never	Yes	Yes	Yes	No	No	87778.7	91292.7	1	65	165.4	72.5	2.767	5.33	2.22	0.734	0.438331	0.144926	Yes
395	Female	20-50	Non-Hispanic Black	More than high school	Never married	1.3 - 3.5	≥30	Never	Yes	No	No	No	No	26529.8	28721.5	2	68	170.7	142.2	2.922	4.89	0.85	2.45	0.83304	2.40112	No
396	Female	20-50	Non-Hispanic White	More than high school	Never married	<1.3	<25	Never	Yes	No	No	No	No	69372.8	74182.7	2	69	163.5	72.5	1.707	3.65	1.63	0.7	0.443425	0.190428	No
397	Female	20-50	Non-Hispanic Black	High school	Never married	<1.3	<25	Now	Yes	No	No	No	No	24901.2	25328.2	2	64	163.1	79	1.371	3.54	1.58	1.298	0.484365	0.397915	No
398	Female	≥50	Non-Hispanic White	More than high school	Married/Living with partner	1.3 - 3.5	≥30	Never	Yes	Yes	Yes	No	No	105908	105572	2	59	161.4	123	2.896	4.55	1.01	1.4	0.762082	1.05635	Yes
399	Female	≥50	Non-Hispanic Black	Less than high school	Widowed/divorced/Separated	<1.3	25 - 30	Never	No	Yes	No	No	No	11681.9	12140.6	2	62	155.8	99.9	3.595	5.74	1.81	0.711	0.641207	0.251877	Yes
400	Female	20-50	Mexican American	Less than high school	Married/Living with partner	<1.3	25 - 30	Never	Yes	No	No	No	No	14749.9	15997.5	1	70	155.1	97.5	3.672	5.64	1.63	0.756	0.628627	0.291559	No
401	Female	≥50	Other Hispanic	High school	Widowed/divorced/Separated	<1.3	<25	Never	Yes	Yes	Yes	No	No	10626.1	11162.4	1	66	159.7	76.9	1.991	4.5	1.11	3.06	0.481528	1.32746	No
402	Female	20-50	Other Hispanic	High school	Married/Living with partner	1.3 - 3.5	≥30	Former	Yes	No	No	No	No	26982.9	27040	2	61	162.6	95.4	3.051	6	2.07	1.897	0.586716	0.537681	Yes
403	Female	≥50	Non-Hispanic White	Less than high school	Married/Living with partner	<1.3	≥30	Never	Yes	Yes	Yes	No	Yes	26193.6	27898.9	1	67	169.1	105.5	2.767	4.97	0.75	3.184	0.623891	2.64863	Yes
404	Female	20-50	Non-Hispanic White	More than high school	Married/Living with partner	<1.3	≥30	Former	Yes	Yes	No	No	No	61948.9	61505.9	1	60	167.7	98.8	2.483	4.16	1.32	0.813	0.589147	0.362861	No
405	Female	≥50	Non-Hispanic White	High school	Married/Living with partner	≥3.5	≥30	Never	Yes	No	No	No	No	101233	107312	1	61	162.6	109.5	4.112	6.21	1.42	1.468	0.673432	0.696196	Yes
406	Female	≥50	Mexican American	More than high school	Widowed/divorced/Separated	≥3.5	≥30	Never	Yes	No	No	No	No	18454.6	18729.9	2	65	162.3	99.8	3.62	6.41	2.02	1.682	0.614911	0.51202	Yes
407	Female	20-50	Non-Hispanic White	Less than high school	Married/Living with partner	≥3.5	25 - 30	Never	Yes	No	No	No	No	92970	92305.1	2	60	168.8	102.4	3.62	6.44	1.58	2.687	0.606635	1.03166	Yes
408	Female	20-50	Non-Hispanic Black	More than high school	Never married	1.3 - 3.5	25 - 30	Never	Yes	Yes	Yes	No	No	25458.2	27598.6	2	68	168.8	102	2.767	4.42	1.34	0.655	0.604265	0.295369	Yes
409	Female	20-50	Non-Hispanic White	More than high school	Married/Living with partner	≥3.5	<25	Former	Yes	No	No	No	No	68460.3	68447.5	2	69	161.7	81	2.353	4.01	1.32	0.756	0.500928	0.286895	No
410	Female	20-50	Non-Hispanic White	Less than high school	Widowed/divorced/Separated	1.3 - 3.5	≥30	Now	Yes	No	No	No	No	92495.9	97659.6	1	61	165.1	98.2	2.87	4.73	1.4	1.016	0.594791	0.431648	No
411	Female	20-50	Other Hispanic	High school	Married/Living with partner	1.3 - 3.5	≥30	Never	Yes	No	No	No	No	23849.4	23568.7	1	71	153.4	93.6	3.129	5.2	1.66	0.926	0.610169	0.340372	No
412	Female	20-50	Non-Hispanic White	More than high school	Widowed/divorced/Separated	1.3 - 3.5	25 - 30	Never	Yes	No	No	No	No	129047	133678	2	65	165.1	85.1	3.362	5.51	1.76	0.858	0.515445	0.25128	No
413	Female	20-50	Non-Hispanic White	More than high school	Married/Living with partner	≥3.5	<25	Former	Yes	No	No	No	No	83116.5	87805.1	1	63	164.3	82	2.25	4.29	1.53	1.152	0.499087	0.375783	No
414	Female	≥50	Other Race	More than high school	Widowed/divorced/Separated	<1.3	≥30	Never	Yes	No	No	No	No	21737.7	22319.5	1	65	164.8	110.1	3.75	6.36	1.99	1.377	0.668083	0.462286	No
415	Female	≥50	Non-Hispanic Black	High school	Widowed/divorced/Separated	1.3 - 3.5	≥30	Never	Yes	Yes	No	No	No	11824.9	12826.5	1	59	153.5	111.7	4.758	7.11	1.32	2.235	0.727687	1.23211	No
416	Female	20-50	Other Hispanic	High school	Married/Living with partner	<1.3	<25	Never	Yes	No	No	No	No	21449	21790.1	1	72	157.8	77.1	2.586	4.89	1.81	1.095	0.488593	0.295585	No
417	Female	≥50	Non-Hispanic White	More than high school	Married/Living with partner	1.3 - 3.5	≥30	Never	Yes	No	No	No	No	36091.2	35668.7	2	63	160.2	106.6	2.87	5.17	1.63	1.468	0.665418	0.599285	No
418	Female	20-50	Mexican American	More than high school	Married/Living with partner	≥3.5	<25	Never	Yes	No	No	No	No	14749.9	14576.3	1	70	154.9	81.8	2.767	4.94	1.55	1.355	0.528083	0.461646	No
419	Female	20-50	Mexican American	More than high school	Married/Living with partner	<1.3	25 - 30	Never	Yes	Yes	No	No	No	24082.9	24322.6	2	65	161.5	92.5	3.103	5.2	1.06	2.235	0.572755	1.20765	No
420	Female	≥50	Non-Hispanic Black	Less than high school	Married/Living with partner	1.3 - 3.5	≥30	Never	Yes	Yes	Yes	No	No	21250.1	21502.8	2	73	161	102.8	5.482	7.91	1.53	1.998	0.638509	0.833818	No
421	Female	≥50	Non-Hispanic White	Less than high school	Widowed/divorced/Separated	<1.3	<25	Now	Yes	Yes	No	No	Yes	29136.8	29951.9	2	66	156.5	83.8	3.026	6.1	2.46	1.355	0.535463	0.29494	Yes
422	Female	20-50	Other Hispanic	More than high school	Married/Living with partner	<1.3	≥30	Never	Yes	Yes	No	No	Yes	17358.1	17153.7	1	73	149.1	111.7	1.784	4.19	1.32	2.36	0.749162	1.33941	No
423	Female	≥50	Other Hispanic	Less than high school	Widowed/divorced/Separated	1.3 - 3.5	25 - 30	Never	Yes	Yes	Yes	No	No	5431.58	5582.21	2	70	155.2	100.7	3.776	6.13	1.19	2.563	0.64884	1.39746	Yes
424	Female	≥50	Non-Hispanic White	More than high school	Never married	1.3 - 3.5	≥30	Now	Yes	No	No	No	No	55604.4	57189.7	1	67	160.6	117	4.086	6.31	1.47	1.66	0.728518	0.82268	No
425	Female	20-50	Mexican American	More than high school	Never married	1.3 - 3.5	≥30	Never	Yes	No	No	No	No	25484.2	26433.1	1	66	160.8	98	1.784	3.59	1.68	0.271	0.609453	0.0983105	No
426	Female	20-50	Mexican American	Less than high school	Married/Living with partner	<1.3	≥30	Never	Yes	No	No	No	No	19526.9	19721.3	2	66	156	116.4	2.379	4.11	1.37	0.813	0.746154	0.442791	No
427	Female	≥50	Non-Hispanic White	High school	Married/Living with partner	1.3 - 3.5	<25	Former	Yes	No	No	Yes	No	20747.6	20783.5	2	59	169.9	74.5	3.957	6.23	1.4	1.942	0.438493	0.608253	No
428	Female	≥50	Non-Hispanic Black	More than high school	Widowed/divorced/Separated	≥3.5	≥30	Former	Yes	Yes	Yes	No	No	12411.5	12178.1	2	72	154.7	113.3	3.853	6.13	1.14	2.484	0.732385	1.59583	No
429	Female	20-50	Non-Hispanic Black	More than high school	Widowed/divorced/Separated	1.3 - 3.5	25 - 30	Never	Yes	No	No	No	No	28558.8	28439.5	1	68	162.9	82.4	4.06	7.14	2.56	1.129	0.505832	0.22308	No
430	Female	20-50	Non-Hispanic White	More than high school	Married/Living with partner	<1.3	25 - 30	Never	Yes	No	No	No	No	38707.9	39596	1	69	166.5	84.3	1.965	4.37	2.04	0.802	0.506306	0.199048	No
431	Female	≥50	Non-Hispanic Black	Less than high school	Widowed/divorced/Separated	<1.3	≥30	Never	Yes	Yes	Yes	No	Yes	11630.6	13049.9	1	68	156.1	114.5	2.793	4.86	1.5	1.253	0.733504	0.61272	No
432	Female	20-50	Non-Hispanic White	High school	Married/Living with partner	<1.3	<25	Now	Yes	No	No	No	No	42279.1	42296.1	1	64	163.3	75.9	1.965	3.44	1.09	0.869	0.464789	0.370552	No
433	Female	≥50	Non-Hispanic White	High school	Widowed/divorced/Separated	1.3 - 3.5	≥30	Former	Yes	No	Yes	No	No	21806.3	21737.1	1	60	161.7	116	3.31	5.17	1.32	1.185	0.717378	0.64401	Yes
434	Female	≥50	Non-Hispanic Black	More than high school	Widowed/divorced/Separated	1.3 - 3.5	≥30	Never	Yes	No	No	No	No	21262.6	21173.8	2	68	169.2	115.8	3.905	5.77	1.34	1.152	0.684397	0.588377	No
435	Female	≥50	Other Race	More than high school	Widowed/divorced/Separated	≥3.5	25 - 30	Former	Yes	Yes	No	No	No	22722.5	25569.8	2	69	147.8	81.1	3.982	6.78	1.68	2.405	0.548714	0.785511	Yes
436	Female	20-50	Mexican American	Less than high school	Widowed/divorced/Separated	<1.3	≥30	Former	Yes	No	Yes	No	No	16895.4	17107.5	2	67	145.8	109.5	2.793	4.89	1.58	1.14	0.751029	0.541882	No
437	Female	20-50	Non-Hispanic Black	More than high school	Widowed/divorced/Separated	≥3.5	25 - 30	Never	Yes	No	No	No	No	41632.3	45132.4	2	65	163.6	97.7	1.603	3.34	1.37	0.768	0.597188	0.334774	No
438	Female	20-50	Mexican American	High school	Never married	<1.3	<25	Never	Yes	No	No	No	No	18319.3	22116.9	2	70	164.2	77.1	1.5	3.7	1.63	1.253	0.469549	0.360948	No
439	Female	≥50	Non-Hispanic White	More than high school	Married/Living with partner	≥3.5	<25	Never	Yes	No	No	No	No	94583.4	94282.9	1	67	158.3	76	3.517	5.56	1.76	0.61	0.480101	0.166399	No
440	Female	≥50	Mexican American	High school	Widowed/divorced/Separated	<1.3	<25	Never	Yes	Yes	No	No	No	10060.8	10569.3	1	66	154.3	77.1	2.664	4.27	1.01	1.276	0.499676	0.631274	Yes
441	Female	≥50	Non-Hispanic White	Less than high school	Married/Living with partner	1.3 - 3.5	≥30	Never	Yes	Yes	No	No	No	52544.9	53155.2	1	61	151.5	101.4	3.414	5.59	1.6	1.242	0.669307	0.51955	No
442	Female	20-50	Non-Hispanic White	High school	Married/Living with partner	<1.3	<25	Now	Yes	No	No	No	No	30055.2	31733.1	1	61	161.7	78.7	2.353	3.88	1.24	0.621	0.486704	0.243744	No
443	Female	≥50	Mexican American	Less than high school	Married/Living with partner	≥3.5	≥30	Never	Yes	No	Yes	No	No	16965.2	17218.4	1	66	154.6	118	2.715	4.6	1.06	1.784	0.76326	1.28458	Yes
444	Female	20-50	Non-Hispanic White	More than high school	Never married	≥3.5	<25	Never	Yes	No	No	No	No	84088.4	87768.6	2	67	162.4	72.8	2.534	4.14	1.29	0.7	0.448276	0.24325	Yes
445	Female	20-50	Mexican American	High school	Married/Living with partner	<1.3	<25	Never	No	No	No	No	No	14749.9	14576.3	1	70	161.6	73.7	3.439	5.61	1.73	0.971	0.456064	0.255976	No
446	Female	≥50	Non-Hispanic White	High school	Widowed/divorced/Separated	<1.3	<25	Former	Yes	Yes	No	Yes	No	25886.3	25583.2	1	61	159.2	86.4	1.784	4.09	1.97	0.756	0.542714	0.20827	No
447	Female	20-50	Non-Hispanic Black	High school	Married/Living with partner	1.3 - 3.5	≥30	Never	Yes	No	No	No	No	24807.4	25232.8	1	63	166.6	100.9	1.707	3.83	1.16	2.066	0.605642	1.07867	No
448	Female	20-50	Non-Hispanic White	More than high school	Never married	1.3 - 3.5	25 - 30	Never	Yes	No	No	No	No	63009.5	65832.9	2	67	163.3	83	NA	4.94	0.54	9.676	0.508267	9.10739	No
449	Female	20-50	Non-Hispanic White	More than high school	Married/Living with partner	≥3.5	25 - 30	Never	Yes	No	No	No	No	97877.1	97916.5	2	60	169.6	93.9	2.689	4.6	1.6	0.689	0.553656	0.238418	No
450	Female	≥50	Non-Hispanic White	More than high school	Widowed/divorced/Separated	≥3.5	<25	Never	Yes	No	No	No	No	55310.1	57654.9	1	63	166.5	90	3.931	6.26	1.55	1.694	0.540541	0.590758	No
451	Female	20-50	Non-Hispanic Black	High school	Never married	≥3.5	≥30	Never	Yes	No	No	No	No	29760.9	32219.6	1	68	154	89.4	2.534	4.22	1.58	0.215	0.580519	0.0789947	No
452	Female	≥50	Non-Hispanic Black	Less than high school	Widowed/divorced/Separated	1.3 - 3.5	≥30	Former	Yes	Yes	Yes	No	No	11413.5	12380.2	1	64	168.6	130.6	2.586	4.37	1.45	0.723	0.774614	0.386239	Yes
453	Female	20-50	Mexican American	Less than high school	Never married	1.3 - 3.5	<25	Never	Yes	No	No	No	No	18157.7	18828.7	2	64	152.5	72.5	2.741	4.76	1.68	0.723	0.47541	0.204596	No
454	Female	≥50	Other Hispanic	More than high school	Widowed/divorced/Separated	1.3 - 3.5	<25	Now	Yes	Yes	No	No	No	18281.4	18320.1	2	61	168.5	88.2	4.112	5.9	1.16	1.332	0.523442	0.601056	No
455	Female	≥50	Non-Hispanic White	More than high school	Widowed/divorced/Separated	<1.3	<25	Never	Yes	No	No	Yes	No	24668.9	27390.3	2	63	157.4	87.6	3.957	6.57	2.02	1.31	0.556544	0.360927	No
456	Female	≥50	Non-Hispanic Black	High school	Widowed/divorced/Separated	<1.3	<25	Never	No	Yes	No	No	No	13104.9	13027.6	1	59	154.4	74.5	2.948	5.22	2.04	0.519	0.482513	0.122757	No
457	Female	20-50	Non-Hispanic Black	More than high school	Never married	1.3 - 3.5	<25	Never	Yes	No	No	No	No	26529.8	26383.4	2	68	156.8	77	3.595	5.51	1.55	0.79	0.491071	0.250288	No
458	Female	≥50	Non-Hispanic White	Less than high school	Widowed/divorced/Separated	1.3 - 3.5	25 - 30	Never	Yes	Yes	Yes	No	No	28169.4	34708.6	1	65	157	98.8	2.483	4.81	1.09	2.71	0.629299	1.56459	No
459	Female	20-50	Non-Hispanic White	High school	Widowed/divorced/Separated	1.3 - 3.5	25 - 30	Never	Yes	No	No	No	No	41042.4	41346.9	2	70	163.2	95.2	3.517	5.64	1.55	1.231	0.583333	0.46328	No
460	Female	≥50	Non-Hispanic Black	Less than high school	Married/Living with partner	1.3 - 3.5	<25	Now	Yes	Yes	No	No	Yes	12407.8	12334.6	1	59	163.3	72.8	1.422	3.1	1.29	0.824	0.445805	0.284762	No
461	Female	≥50	Mexican American	High school	Married/Living with partner	<1.3	25 - 30	Never	Yes	Yes	No	No	No	8251.21	8934.75	1	66	161.6	97.2	3.543	5.77	1.68	1.174	0.601485	0.420324	No
462	Female	20-50	Non-Hispanic White	More than high school	Married/Living with partner	<1.3	≥30	Now	Yes	Yes	Yes	No	No	30055.2	29840.2	1	61	160.8	126.7	1.733	4.01	1.42	1.863	0.787935	1.03375	Yes
463	Female	≥50	Non-Hispanic White	Less than high school	Widowed/divorced/Separated	<1.3	≥30	Never	Yes	Yes	No	No	No	20747.6	20167.9	1	67	151.6	102.9	2.431	5.15	2.17	1.185	0.67876	0.370659	No
464	Female	20-50	Other Hispanic	High school	Widowed/divorced/Separated	<1.3	<25	Former	Yes	No	No	No	No	24972.8	25049.8	2	61	161.8	90.6	1.396	2.95	1.22	0.734	0.559951	0.336888	No
465	Female	20-50	Other Hispanic	Less than high school	Never married	<1.3	25 - 30	Former	Yes	No	No	No	No	17679.9	17734.4	2	62	172.1	94.6	1.707	3.65	1.66	0.598	0.54968	0.198017	No
466	Female	≥50	Other Hispanic	Less than high school	Widowed/divorced/Separated	≥3.5	25 - 30	Never	Yes	Yes	No	No	No	4900.67	5296.25	1	62	153.1	91.5	4.396	7.63	2.09	2.495	0.597649	0.713461	Yes
467	Female	≥50	Non-Hispanic White	More than high school	Married/Living with partner	≥3.5	25 - 30	Never	Yes	Yes	No	No	No	59522.8	60214.2	2	63	155.3	89	4.241	6.72	1.29	2.574	0.573084	1.1435	Yes
468	Female	≥50	Non-Hispanic White	More than high school	Widowed/divorced/Separated	≥3.5	<25	Former	Yes	No	No	No	No	161231	167686	2	65	160.4	79.6	2.922	5.59	2.22	0.982	0.496259	0.219517	No
469	Female	20-50	Non-Hispanic Black	More than high school	Widowed/divorced/Separated	<1.3	≥30	Never	Yes	No	No	No	No	20705.4	20940.2	2	69	169.7	114.4	3.103	5.35	1.27	2.145	0.674131	1.13859	No
470	Female	≥50	Non-Hispanic White	Less than high school	Married/Living with partner	1.3 - 3.5	25 - 30	Never	Yes	Yes	No	No	No	36127.1	44781	1	61	159.7	114.7	2.689	5.15	1.45	2.179	0.718222	1.07931	No
471	Female	≥50	Non-Hispanic Black	More than high school	Widowed/divorced/Separated	<1.3	25 - 30	Never	Yes	Yes	No	Yes	Yes	17871.3	19908.3	2	61	161	99.7	2.224	4.65	2.09	0.711	0.619255	0.210665	Yes
472	Female	≥50	Non-Hispanic Black	More than high school	Widowed/divorced/Separated	≥3.5	≥30	Now	Yes	Yes	Yes	No	No	22685.7	22590.9	2	71	171.8	118.7	NA	6.05	1.16	6.051	0.69092	3.6041	No
473	Female	≥50	Non-Hispanic Black	More than high school	Married/Living with partner	1.3 - 3.5	≥30	Former	Yes	Yes	Yes	Yes	No	20877.4	21589.8	1	64	172.2	158.2	1.629	3.65	0.78	2.687	0.918699	3.1648	Yes
474	Female	≥50	Non-Hispanic White	More than high school	Married/Living with partner	≥3.5	<25	Never	Yes	Yes	No	Yes	No	36045.6	38592.6	2	66	162.8	87.1	4.37	8.09	2.35	3.014	0.535012	0.686182	No
475	Female	≥50	Other Hispanic	Less than high school	Married/Living with partner	1.3 - 3.5	≥30	Former	Yes	Yes	Yes	Yes	Yes	6611.77	7145.47	2	62	149.5	106	2.069	3.8	1.01	1.581	0.70903	1.10988	Yes
476	Female	≥50	Non-Hispanic White	High school	Widowed/divorced/Separated	1.3 - 3.5	≥30	Never	Yes	Yes	No	No	No	19606	20988.1	1	61	154.8	101.7	3.31	5.51	1.06	2.484	0.656977	1.53956	Yes
477	Female	≥50	Non-Hispanic White	More than high school	Married/Living with partner	<1.3	<25	Never	Yes	No	No	No	No	27215.1	28415	1	63	161.6	66	3.853	6.67	2.56	0.576	0.408416	0.0918936	No
478	Female	20-50	Mexican American	More than high school	Married/Living with partner	≥3.5	25 - 30	Never	Yes	No	No	No	No	20569.3	20346.8	2	71	161.6	95.4	1.655	3.85	1.34	1.84	0.590347	0.810625	No
479	Female	≥50	Non-Hispanic White	Less than high school	Widowed/divorced/Separated	<1.3	<25	Former	Yes	No	No	No	No	29941.8	30103	2	59	163.7	73.3	4.577	6.7	1.66	1.005	0.44777	0.27109	Yes
480	Female	20-50	Non-Hispanic Black	More than high school	Widowed/divorced/Separated	1.3 - 3.5	<25	Never	Yes	No	No	No	No	24764.4	24661	1	65	169.9	82.8	1.862	3.49	1.53	0.226	0.487345	0.071987	No
481	Female	≥50	Other Race	More than high school	Married/Living with partner	1.3 - 3.5	<25	Never	No	Yes	No	No	No	62025	64654.5	1	68	165.5	88.2	2.715	4.63	1.42	1.095	0.532931	0.410957	No
482	Female	≥50	Non-Hispanic Black	Less than high school	Widowed/divorced/Separated	<1.3	≥30	Never	Yes	Yes	No	No	No	12648.6	14192.1	1	72	151.1	117.8	4.965	7.32	1.86	1.05	0.779616	0.440106	Yes
483	Female	20-50	Non-Hispanic Black	More than high school	Widowed/divorced/Separated	<1.3	≥30	Never	Yes	Yes	Yes	No	No	28558.8	28439.5	1	68	172.6	107.8	2.121	4.73	2.02	1.31	0.624565	0.40504	No
484	Female	20-50	Non-Hispanic White	More than high school	Married/Living with partner	1.3 - 3.5	25 - 30	Former	Yes	No	No	No	Yes	26187	26223	1	67	157.7	95	1.603	3.52	0.88	2.281	0.60241	1.56147	Yes
485	Female	20-50	Mexican American	More than high school	Married/Living with partner	≥3.5	<25	Never	Yes	No	No	No	No	28751.2	29208.5	2	65	161.3	84.7	2.56	4.42	1.4	1.027	0.525108	0.385205	No
486	Female	20-50	Other Hispanic	High school	Married/Living with partner	1.3 - 3.5	25 - 30	Now	No	No	No	No	No	18089.3	18757.7	1	63	163.5	81.1	2.457	5.12	1.71	2.1	0.496024	0.609153	No
487	Female	20-50	Mexican American	Less than high school	Widowed/divorced/Separated	1.3 - 3.5	≥30	Former	Yes	Yes	Yes	No	No	23522.5	23245.6	2	65	150.8	98.7	5.017	7.06	1.29	1.648	0.654509	0.836148	Yes
488	Female	≥50	Non-Hispanic White	High school	Widowed/divorced/Separated	<1.3	<25	Former	Yes	Yes	No	No	No	24495.9	24196.5	2	67	159.4	87	2.121	4.09	1.24	1.558	0.545797	0.685767	No
489	Female	20-50	Mexican American	More than high school	Widowed/divorced/Separated	1.3 - 3.5	≥30	Never	Yes	No	No	No	No	20002.4	19767	2	71	151.1	92.2	3.181	5.25	1.5	1.264	0.610192	0.514188	No
490	Female	≥50	Non-Hispanic White	More than high school	Widowed/divorced/Separated	≥3.5	<25	Former	Yes	Yes	No	No	No	24004.1	27012	1	70	157.8	96.4	2.845	5.79	2.53	0.914	0.6109	0.220697	Yes
491	Female	20-50	Non-Hispanic Black	Less than high school	Married/Living with partner	<1.3	≥30	Now	Yes	Yes	Yes	No	No	24901.2	25452	2	64	162.7	105.7	3.362	5.12	0.88	1.919	0.649662	1.41671	Yes
492	Female	20-50	Other Hispanic	Less than high school	Married/Living with partner	<1.3	≥30	Never	No	No	No	No	No	17581.5	17861.1	2	68	151.4	85.8	2.87	5.2	1.97	0.768	0.566711	0.220931	Yes
493	Female	20-50	Non-Hispanic White	High school	Married/Living with partner	≥3.5	25 - 30	Never	Yes	No	No	No	No	129047	133678	2	65	159.5	84	3.569	5.72	1.89	0.553	0.526646	0.154093	No
494	Female	20-50	Non-Hispanic Black	Less than high school	Widowed/divorced/Separated	<1.3	≥30	Never	Yes	No	No	No	No	23721.4	23609.4	1	65	158	103.2	2.121	3.88	1.66	0.203	0.653165	0.0798749	No
495	Female	20-50	Non-Hispanic Black	More than high school	Married/Living with partner	≥3.5	25 - 30	Never	Yes	No	No	No	No	28558.8	30959.8	1	68	154.4	85.7	2.25	4.45	2.04	0.316	0.555052	0.0859786	No
496	Female	20-50	Non-Hispanic White	More than high school	Married/Living with partner	≥3.5	25 - 30	Former	Yes	No	No	No	No	65721.7	65251.7	1	60	172.5	93	3.103	5.2	1.58	1.152	0.53913	0.393088	No
497	Female	≥50	Non-Hispanic White	More than high school	Married/Living with partner	1.3 - 3.5	25 - 30	Former	Yes	Yes	No	No	No	55604.4	57189.7	1	67	151.4	97	3.595	6.41	1.47	2.958	0.640687	1.28922	Yes
498	Female	20-50	Other Hispanic	More than high school	Widowed/divorced/Separated	<1.3	≥30	Never	Yes	Yes	No	No	No	17771.6	19698.5	2	73	165.9	107	2.379	3.85	1.11	0.768	0.644967	0.446247	No
499	Female	20-50	Non-Hispanic White	More than high school	Widowed/divorced/Separated	1.3 - 3.5	≥30	Former	Yes	Yes	Yes	No	No	92244.1	95189.5	2	66	159.5	109.5	2.741	4.42	0.83	1.852	0.68652	1.53185	No
500	Female	≥50	Non-Hispanic Black	Less than high school	Never married	<1.3	<25	Now	Yes	No	No	No	No	10367.9	10185	2	68	186.4	82.2	3.853	5.84	1.63	0.779	0.440987	0.210754	No
501	Female	20-50	Mexican American	More than high school	Widowed/divorced/Separated	<1.3	25 - 30	Never	Yes	No	No	No	No	22829.3	23580.1	1	66	162.7	89	3.646	5.02	0.91	1.016	0.547019	0.610738	No
502	Female	20-50	Other Hispanic	Less than high school	Married/Living with partner	≥3.5	25 - 30	Now	Yes	No	No	No	No	14627.9	14455.7	2	68	153.1	92.2	3.465	5.4	1.58	0.779	0.602221	0.296918	No
503	Female	≥50	Non-Hispanic Black	More than high school	Widowed/divorced/Separated	≥3.5	25 - 30	Former	Yes	Yes	No	No	No	9544.76	10339.8	1	74	159	102.7	2.379	4.73	1.16	2.597	0.645912	1.44606	Yes
504	Female	≥50	Non-Hispanic White	More than high school	Widowed/divorced/Separated	1.3 - 3.5	<25	Never	Yes	Yes	No	No	No	35079.6	36566.8	2	66	160.2	85.5	2.845	5.74	2.3	1.31	0.533708	0.303981	Yes
505	Female	20-50	Other Hispanic	More than high school	Married/Living with partner	≥3.5	≥30	Never	Yes	No	No	No	No	15164.7	15000.7	2	69	172.2	107.8	1.681	3.44	1.45	0.655	0.626016	0.282787	No
506	Female	≥50	Other Hispanic	More than high school	Married/Living with partner	<1.3	≥30	Never	Yes	Yes	Yes	No	Yes	5429.5	5347.83	1	65	163.4	111.9	2.922	4.94	1.66	0.813	0.684823	0.335398	Yes
507	Female	≥50	Non-Hispanic White	More than high school	Widowed/divorced/Separated	1.3 - 3.5	25 - 30	Former	Yes	Yes	No	Yes	No	46088.5	59114.4	2	60	151.6	111.5	2.534	4.6	1.71	0.813	0.735488	0.349679	Yes
508	Female	≥50	Non-Hispanic Black	More than high school	Married/Living with partner	<1.3	≥30	Never	Yes	Yes	Yes	No	No	23852.2	23752.6	1	68	169.8	136.2	NA	7.71	1.22	5.487	0.80212	3.60757	Yes
509	Female	≥50	Other Race	More than high school	Widowed/divorced/Separated	1.3 - 3.5	25 - 30	Never	No	Yes	No	No	No	19054.3	19085.5	1	73	146	95.8	2.689	5.56	1.89	2.156	0.656164	0.748513	No
510	Female	≥50	Non-Hispanic White	More than high school	Married/Living with partner	1.3 - 3.5	≥30	Never	Yes	Yes	No	No	Yes	22473.4	22734.4	1	67	162.7	107.5	4.939	7.06	1.32	1.75	0.660725	0.875962	No
511	Female	20-50	Non-Hispanic Black	More than high school	Married/Living with partner	1.3 - 3.5	<25	Never	Yes	No	No	No	No	31500.2	34102.5	2	67	171.7	85.2	2.043	4.11	1.91	0.35	0.496214	0.0909293	No
512	Female	≥50	Non-Hispanic White	Less than high school	Widowed/divorced/Separated	1.3 - 3.5	<25	Former	Yes	Yes	No	No	No	31175	37493.2	2	61	140.3	77.1	3.957	6.62	1.97	1.535	0.549537	0.428192	Yes
513	Female	20-50	Non-Hispanic White	High school	Married/Living with partner	<1.3	<25	Now	Yes	No	No	No	No	20129.4	19985.4	1	60	167.2	77	2.56	4.99	2.07	0.779	0.460526	0.173309	No
514	Female	≥50	Other Race	Less than high school	Married/Living with partner	≥3.5	<25	Never	No	No	No	No	No	117657	122367	2	66	153.4	77.2	3.543	5.61	1.14	2.01	0.503259	0.887326	No
515	Female	≥50	Non-Hispanic Black	Less than high school	Married/Living with partner	1.3 - 3.5	<25	Never	Yes	No	No	No	No	21262.6	21173.8	2	68	164.8	77	3.879	5.66	1.47	0.7	0.467233	0.222492	No
516	Female	≥50	Non-Hispanic White	High school	Widowed/divorced/Separated	≥3.5	<25	Now	Yes	No	No	No	No	95352	95049.2	1	60	168.1	86.8	3.129	6.52	1.42	4.29	0.516359	1.55999	No
517	Female	20-50	Non-Hispanic White	Less than high school	Married/Living with partner	1.3 - 3.5	<25	Now	Yes	No	Yes	No	No	27331.9	27136.4	1	67	155	72	1.112	2.77	1.55	0.248	0.464516	0.0743226	Yes
518	Female	≥50	Mexican American	Less than high school	Married/Living with partner	<1.3	25 - 30	Never	No	Yes	Yes	No	No	5454.46	5605.72	2	64	155	100	2.146	4.29	1.6	1.197	0.645161	0.482661	Yes
519	Female	≥50	Non-Hispanic White	More than high school	Married/Living with partner	≥3.5	<25	Never	Yes	Yes	No	No	No	33663.7	32723.1	2	64	159.9	81.6	2.612	4.84	1.53	1.524	0.510319	0.508318	No
520	Female	≥50	Non-Hispanic Black	Less than high school	Widowed/divorced/Separated	1.3 - 3.5	≥30	Never	Yes	Yes	Yes	No	No	34191.5	34048.7	2	65	152.4	94.5	3.336	5.72	1.99	0.869	0.620079	0.270778	No
521	Female	20-50	Other Race	High school	Married/Living with partner	≥3.5	≥30	Former	Yes	No	Yes	No	No	72467.3	72935.2	1	62	154.5	106.2	2.146	4.16	1.24	1.694	0.687379	0.939048	No
522	Female	20-50	Other Race	High school	Widowed/divorced/Separated	<1.3	≥30	Now	Yes	No	No	No	No	31640.2	32245.5	2	63	171.5	119.4	3.129	5.2	1.6	0.994	0.69621	0.43252	No
523	Female	≥50	Other Hispanic	High school	Married/Living with partner	1.3 - 3.5	25 - 30	Never	Yes	Yes	No	No	No	15524.7	15342	2	61	156.5	97.8	5.017	6.93	1.01	1.998	0.62492	1.23623	No
524	Female	≥50	Non-Hispanic Black	Less than high school	Married/Living with partner	1.3 - 3.5	<25	Former	Yes	Yes	No	No	No	11887.8	11817.7	1	67	155.2	77	2.146	4.42	2.12	0.35	0.496134	0.0819089	Yes
525	Female	20-50	Non-Hispanic White	Less than high school	Widowed/divorced/Separated	<1.3	<25	Now	Yes	No	No	No	No	30604.5	30385.6	2	59	166.1	83.7	2.87	4.58	1.27	0.948	0.503913	0.376149	No
526	Female	20-50	Non-Hispanic White	More than high school	Married/Living with partner	≥3.5	≥30	Never	Yes	Yes	No	No	No	97373.9	99236.8	2	63	169.3	110	1.345	3.36	1.73	0.598	0.649734	0.22459	No
527	Female	20-50	Non-Hispanic White	More than high school	Widowed/divorced/Separated	1.3 - 3.5	<25	Never	Yes	No	No	No	No	76491.2	79228.6	2	74	170.4	77.7	1.758	3.05	1.01	0.61	0.455986	0.275397	No
528	Female	20-50	Non-Hispanic Black	More than high school	Never married	1.3 - 3.5	<25	Never	Yes	No	No	No	No	25242.8	25103.6	1	68	161.6	67.8	2.379	4.45	1.86	0.474	0.419554	0.106919	No
529	Female	≥50	Non-Hispanic White	High school	Widowed/divorced/Separated	1.3 - 3.5	25 - 30	Never	Yes	Yes	No	No	No	36166	39496.1	2	60	151.4	98.4	1.474	3.85	1.09	2.845	0.649934	1.69639	Yes
530	Female	≥50	Non-Hispanic White	Less than high school	Widowed/divorced/Separated	<1.3	≥30	Former	Yes	Yes	Yes	No	No	25065.9	24365.6	2	59	154.7	134.2	1.965	4.6	1.91	1.603	0.867485	0.728052	Yes
531	Female	20-50	Non-Hispanic White	Less than high school	Married/Living with partner	≥3.5	≥30	Never	Yes	No	No	No	No	72658.4	76134.2	2	64	167.8	100.3	2.948	5.02	1.6	1.027	0.597735	0.383671	No
532	Female	≥50	Other Race	High school	Married/Living with partner	≥3.5	≥30	Never	Yes	Yes	Yes	No	No	107144	111433	2	67	150.9	114	4.293	6.39	1.16	2.032	0.755467	1.32337	Yes
533	Female	20-50	Other Hispanic	High school	Never married	<1.3	≥30	Now	Yes	No	No	No	No	21354.8	22149.9	1	72	158.9	90.8	2.095	4.45	1.03	2.856	0.571429	1.58447	No
534	Female	20-50	Non-Hispanic Black	Less than high school	Married/Living with partner	1.3 - 3.5	25 - 30	Never	Yes	No	No	No	No	27090.3	27532.8	2	64	174.7	102	2.586	4.16	0.93	1.4	0.583858	0.878926	No
535	Female	≥50	Mexican American	More than high school	Married/Living with partner	≥3.5	25 - 30	Former	Yes	No	No	No	No	18454.6	18237.3	2	65	163.3	95.7	3.414	5.82	1.24	2.54	0.586038	1.20043	No
536	Female	≥50	Other Race	High school	Married/Living with partner	1.3 - 3.5	<25	Never	Yes	Yes	No	No	No	37752.3	36697.4	2	59	168	81	1.396	3.75	1.89	1.005	0.482143	0.256378	No
537	Female	20-50	Non-Hispanic Black	More than high school	Married/Living with partner	1.3 - 3.5	≥30	Never	Yes	Yes	No	No	No	33193.7	33055.1	2	66	159.5	105.2	3.181	5.43	1.94	0.677	0.659561	0.230166	No
538	Female	20-50	Mexican American	Less than high school	Widowed/divorced/Separated	<1.3	<25	Former	Yes	No	No	Yes	No	21342.8	21112	2	70	165.2	70.4	1.94	3.83	1.34	1.197	0.42615	0.380673	Yes
539	Female	≥50	Non-Hispanic White	High school	Married/Living with partner	1.3 - 3.5	≥30	Never	No	Yes	No	No	No	22231.8	22318.7	1	61	165.3	106.1	2.896	5.22	1.27	2.314	0.641863	1.16951	Yes
540	Female	≥50	Mexican American	Less than high school	Never married	1.3 - 3.5	≥30	Never	Yes	Yes	No	No	No	7480.95	8087.16	1	71	160.2	103.5	2.896	4.78	1.4	1.061	0.646067	0.489627	Yes
541	Female	≥50	Non-Hispanic White	High school	Married/Living with partner	≥3.5	<25	Never	No	Yes	Yes	No	No	27006.6	29618.7	2	62	150.4	87.8	1.862	4.11	1.45	1.75	0.583777	0.704558	No
542	Female	20-50	Non-Hispanic Black	More than high school	Married/Living with partner	1.3 - 3.5	<25	Never	Yes	No	No	No	No	27356	27226.8	1	68	165.9	70	2.146	4.32	1.47	1.513	0.421941	0.434283	No
543	Female	≥50	Non-Hispanic White	More than high school	Never married	≥3.5	<25	Never	Yes	No	No	No	No	119055	125825	1	69	163.6	82.7	2.922	4.6	1.4	0.61	0.505501	0.220254	No
544	Female	≥50	Non-Hispanic White	Less than high school	Widowed/divorced/Separated	<1.3	25 - 30	Now	Yes	Yes	No	No	No	22473.4	23428.4	1	67	150.5	87.1	3.517	6.03	2.17	0.745	0.578738	0.198691	No
545	Female	≥50	Other Hispanic	Less than high school	Widowed/divorced/Separated	<1.3	≥30	Never	Yes	Yes	Yes	Yes	Yes	5147.15	5221.86	1	62	154.4	126.4	2.87	4.76	1.11	1.694	0.818653	1.24937	Yes
546	Female	≥50	Other Hispanic	High school	Married/Living with partner	≥3.5	25 - 30	Never	Yes	No	No	No	No	7294.6	7724.03	2	61	159.8	94.9	4.293	6.98	2.2	1.084	0.593867	0.292615	No
547	Female	≥50	Non-Hispanic White	More than high school	Widowed/divorced/Separated	≥3.5	<25	Never	Yes	Yes	Yes	No	Yes	38578.5	42761.6	2	66	157.7	84.3	3.051	4.94	1.22	1.468	0.534559	0.643224	No
548	Female	≥50	Non-Hispanic White	High school	Widowed/divorced/Separated	1.3 - 3.5	<25	Former	Yes	Yes	No	Yes	Yes	36166	46387.5	2	60	156.2	88.5	3.258	4.84	1.01	1.242	0.566581	0.696727	No
549	Female	≥50	Mexican American	More than high school	Widowed/divorced/Separated	1.3 - 3.5	≥30	Now	Yes	Yes	Yes	No	No	16008.8	15820.4	1	71	160.8	118.6	2.457	4.42	1.22	1.626	0.737562	0.983013	No
550	Female	≥50	Other Hispanic	More than high school	Widowed/divorced/Separated	<1.3	25 - 30	Former	Yes	No	No	No	No	14000.8	14209.7	1	72	155.6	94	3.698	5.97	1.76	1.106	0.604113	0.37963	No
551	Female	≥50	Non-Hispanic White	More than high school	Married/Living with partner	≥3.5	<25	Never	Yes	Yes	No	No	No	94583.4	94282.9	2	59	164.4	77.1	3.776	6.72	2.3	1.423	0.468978	0.290155	No
552	Female	20-50	Non-Hispanic White	More than high school	Widowed/divorced/Separated	≥3.5	<25	Never	Yes	No	No	No	No	135252	139106	2	65	152.8	83.5	3.336	4.86	1.03	1.095	0.546466	0.580952	Yes
553	Female	≥50	Other Race	Less than high school	Widowed/divorced/Separated	<1.3	25 - 30	Never	Yes	Yes	No	No	No	13104.9	13027.6	1	59	147	92.7	5.689	7.96	1.16	2.45	0.630612	1.3319	No
554	Female	≥50	Non-Hispanic White	Less than high school	Widowed/divorced/Separated	<1.3	<25	Now	Yes	No	No	No	No	29941.8	30103	2	59	151.5	70.8	4.034	5.9	1.4	1.039	0.467327	0.346823	No
555	Female	≥50	Non-Hispanic White	High school	Widowed/divorced/Separated	1.3 - 3.5	<25	Never	Yes	Yes	Yes	Yes	Yes	45742.3	58670.4	2	60	168.3	90.1	3.776	5.95	1.81	0.768	0.535354	0.227156	Yes
556	Female	20-50	Non-Hispanic White	More than high school	Never married	1.3 - 3.5	<25	Never	Yes	No	No	No	No	81320	85573.6	2	68	162.6	81.2	1.629	3.47	1.42	0.881	0.499385	0.30983	No
557	Female	≥50	Mexican American	Less than high school	Never married	1.3 - 3.5	25 - 30	Never	Yes	Yes	No	No	No	5561.82	5494.22	2	72	148.9	94.9	1.862	4.19	1.55	1.716	0.63734	0.705598	No
558	Female	≥50	Non-Hispanic White	More than high school	Widowed/divorced/Separated	≥3.5	≥30	Never	Yes	Yes	Yes	No	Yes	26670.9	37141.6	1	65	159	107.1	1.5	3.15	1.01	1.389	0.673585	0.926346	Yes
559	Female	≥50	Non-Hispanic Black	High school	Widowed/divorced/Separated	<1.3	25 - 30	Never	Yes	Yes	Yes	Yes	No	15412.6	15569.4	2	66	161.2	95.2	2.25	3.85	1.11	1.061	0.590571	0.5645	No
560	Female	≥50	Non-Hispanic White	Less than high school	Widowed/divorced/Separated	<1.3	25 - 30	Now	Yes	Yes	No	Yes	No	26449.3	28884.8	2	59	159.3	102.6	2.017	4.06	1.29	1.66	0.644068	0.8288	No
561	Female	≥50	Non-Hispanic White	More than high school	Married/Living with partner	≥3.5	≥30	Never	Yes	Yes	Yes	No	No	38696.1	39501.1	2	59	161.4	110.5	1.629	4.09	1.5	2.111	0.684634	0.963509	Yes
562	Female	≥50	Non-Hispanic Black	Less than high school	Never married	1.3 - 3.5	≥30	Never	Yes	No	Yes	No	Yes	11531	12507.7	1	73	147.2	117.5	3.931	6.36	2.02	0.926	0.798234	0.365923	No
563	Female	20-50	Non-Hispanic Black	High school	Married/Living with partner	1.3 - 3.5	≥30	Never	Yes	No	Yes	No	No	24765.2	25268.8	2	67	160	93.6	3.414	5.56	1.68	1.027	0.585	0.357616	No
564	Female	≥50	Non-Hispanic White	More than high school	Widowed/divorced/Separated	≥3.5	<25	Former	Yes	No	No	Yes	No	24004.1	32784.4	1	70	164.4	83.7	2.457	4.84	1.73	1.411	0.509124	0.415245	Yes
565	Female	≥50	Mexican American	More than high school	Widowed/divorced/Separated	1.3 - 3.5	≥30	Never	Yes	Yes	Yes	No	No	9634.11	12455.4	1	71	149.5	105.4	2.198	5.2	1.53	3.218	0.705017	1.48284	No
566	Female	≥50	Non-Hispanic White	More than high school	Married/Living with partner	1.3 - 3.5	<25	Never	Yes	No	No	No	No	35990.3	34984.7	1	60	172.5	87	3.233	5.33	1.71	0.847	0.504348	0.249814	No
567	Female	≥50	Non-Hispanic Black	Less than high school	Married/Living with partner	1.3 - 3.5	≥30	Former	Yes	Yes	Yes	No	No	11494.1	11226.5	1	59	164.1	124	3	5.97	1.29	3.658	0.755637	2.14273	No
568	Female	20-50	Mexican American	Less than high school	Married/Living with partner	<1.3	≥30	Never	Yes	No	No	No	No	14051.8	13899.8	1	70	149.6	89.3	2.043	3.62	0.96	1.366	0.596925	0.849375	No
569	Female	≥50	Non-Hispanic White	High school	Widowed/divorced/Separated	<1.3	<25	Now	Yes	Yes	No	No	No	24774.2	25062	1	59	169.8	88.8	3.077	6.18	2.66	0.937	0.522968	0.184218	No
570	Female	≥50	Other Hispanic	More than high school	Married/Living with partner	≥3.5	≥30	Never	Yes	Yes	No	No	No	10138.9	10413.4	1	72	167.2	108	2.87	5.04	1.53	1.434	0.645933	0.605404	No
571	Female	20-50	Non-Hispanic Black	High school	Never married	<1.3	≥30	Never	Yes	No	No	No	No	25807.6	26296.9	1	59	169.3	140.2	2.922	4.84	1.42	1.05	0.828116	0.612339	Yes
572	Female	≥50	Other Race	Less than high school	Widowed/divorced/Separated	<1.3	≥30	Never	Yes	Yes	No	No	No	19645	20229.9	1	62	163.5	112.8	1.94	4.71	1.73	2.235	0.689908	0.891298	Yes
573	Female	≥50	Mexican American	Less than high school	Widowed/divorced/Separated	<1.3	≥30	Never	Yes	Yes	Yes	No	No	10626.1	12749.5	1	66	151.8	98.7	3.517	5.4	0.96	2.01	0.650198	1.36135	No
574	Female	≥50	Mexican American	Less than high school	Widowed/divorced/Separated	1.3 - 3.5	<25	Never	Yes	Yes	No	No	No	4849.55	5113.99	2	71	154.4	91	3.491	6.1	1.34	2.777	0.589378	1.22142	No
575	Female	≥50	Non-Hispanic Black	Less than high school	Married/Living with partner	1.3 - 3.5	<25	Never	Yes	Yes	No	No	No	10882.7	10629.3	1	59	155.8	92	4.758	8.04	2.72	1.231	0.590501	0.267245	No
576	Female	≥50	Non-Hispanic White	High school	Married/Living with partner	≥3.5	≥30	Former	Yes	No	No	Yes	No	100674	101730	2	62	180.1	124.4	3.31	5.15	1.03	1.727	0.690727	1.15814	No
577	Female	≥50	Non-Hispanic Black	High school	Widowed/divorced/Separated	1.3 - 3.5	25 - 30	Never	No	Yes	Yes	No	No	9852.94	10489.6	1	61	164.8	98	3.672	6.05	2.02	0.79	0.59466	0.232565	Yes
578	Female	≥50	Non-Hispanic White	Less than high school	Widowed/divorced/Separated	1.3 - 3.5	≥30	Former	Yes	No	No	No	No	42969.4	45575.5	1	69	165.1	119.7	3.776	5.79	1.32	1.513	0.725015	0.831021	No
579	Female	≥50	Non-Hispanic White	More than high school	Married/Living with partner	≥3.5	≥30	Former	Yes	Yes	No	No	No	84303	87876.9	2	61	159.8	106.3	2.483	4.47	0.98	2.19	0.665207	1.48653	Yes
580	Female	≥50	Non-Hispanic White	More than high school	Married/Living with partner	≥3.5	<25	Former	Yes	No	No	No	No	95352	95049.2	1	60	164.5	95.7	2.819	5.28	1.78	1.468	0.581763	0.479791	Yes
581	Female	≥50	Non-Hispanic White	High school	Widowed/divorced/Separated	<1.3	≥30	Now	Yes	Yes	No	No	No	21576.6	27833.4	1	64	154.7	110.1	1.629	3.9	1.37	1.964	0.7117	1.02028	No
582	Female	20-50	Mexican American	More than high school	Married/Living with partner	≥3.5	<25	Never	Yes	No	No	No	No	22807	22538.5	1	69	166.4	83.4	2.819	4.47	1.32	0.723	0.501202	0.274522	No
583	Female	≥50	Non-Hispanic White	High school	Never married	1.3 - 3.5	25 - 30	Never	Yes	No	No	No	No	53715.2	59291.5	2	62	159.5	96.2	2.146	4.32	1.6	1.242	0.603135	0.468183	Yes
584	Female	≥50	Non-Hispanic Black	High school	Married/Living with partner	≥3.5	25 - 30	Never	Yes	Yes	Yes	No	No	9037.01	8963.33	2	74	169.1	104.8	2.431	5.09	1.11	3.398	0.619752	1.89722	Yes
585	Female	≥50	Other Hispanic	Less than high school	Never married	1.3 - 3.5	<25	Now	Yes	Yes	No	No	No	14000.8	13836	1	72	160	95.6	3.776	6.26	1.11	3.003	0.5975	1.61648	Yes
586	Female	20-50	Non-Hispanic White	More than high school	Widowed/divorced/Separated	≥3.5	25 - 30	Now	Yes	No	No	No	No	129047	133678	2	65	170.6	100	5.819	8.3	1.37	2.416	0.586166	1.03371	Yes
587	Female	20-50	Non-Hispanic Black	Less than high school	Married/Living with partner	<1.3	25 - 30	Now	Yes	No	No	No	No	22830	23335	1	74	162.2	93.9	3.543	5.84	1.84	1.027	0.578915	0.323123	No
588	Female	≥50	Mexican American	Less than high school	Married/Living with partner	1.3 - 3.5	25 - 30	Former	Yes	No	Yes	No	No	8080.1	9076.75	2	71	155.7	92.2	4.241	6.36	1.24	1.942	0.592164	0.927406	No
589	Female	20-50	Non-Hispanic White	High school	Married/Living with partner	<1.3	<25	Now	Yes	No	No	No	Yes	36501.6	36829.9	2	59	152.4	71.1	3.181	5.56	1.34	2.235	0.466535	0.778139	No
590	Female	20-50	Non-Hispanic White	More than high school	Never married	<1.3	≥30	Now	Yes	Yes	No	No	No	42370.7	42968.8	2	61	158.5	107.2	2.767	4.73	1.19	1.682	0.676341	0.955971	No
591	Female	≥50	Non-Hispanic White	More than high school	Widowed/divorced/Separated	≥3.5	≥30	Never	Yes	Yes	No	No	No	34226.8	33270.4	2	60	157.1	119.2	3.414	5.77	1.91	0.971	0.758752	0.385732	No
592	Female	20-50	Non-Hispanic White	Less than high school	Widowed/divorced/Separated	<1.3	≥30	Now	Yes	Yes	No	No	No	37168.3	37183.3	2	59	160.1	103	2.664	4.55	1.47	0.914	0.643348	0.400014	Yes
593	Female	20-50	Non-Hispanic White	More than high school	Married/Living with partner	≥3.5	<25	Former	Yes	No	No	No	No	80591.3	80702.1	1	67	169	76.1	2.56	5.22	2.12	1.185	0.450296	0.251698	No
594	Female	20-50	Non-Hispanic Black	Less than high school	Never married	1.3 - 3.5	≥30	Now	Yes	Yes	No	Yes	No	20705.4	22616.9	2	69	167.5	126.9	1.164	2.64	1.14	0.734	0.757612	0.487796	Yes
595	Female	≥50	Non-Hispanic White	More than high school	Widowed/divorced/Separated	1.3 - 3.5	25 - 30	Former	Yes	No	No	No	No	23999.1	27006.4	2	69	164.1	88.6	5.379	7.63	1.53	1.581	0.539915	0.557912	No
596	Female	≥50	Non-Hispanic White	High school	Married/Living with partner	≥3.5	≥30	Never	Yes	Yes	No	No	No	95352	95049.2	1	60	171.3	113.3	3.491	5.87	1.63	1.614	0.661413	0.65492	No
597	Female	20-50	Other Race	More than high school	Married/Living with partner	1.3 - 3.5	≥30	Never	Yes	No	No	No	No	72658.4	73552.6	2	64	146.9	89	3.517	5.22	1.22	1.061	0.605854	0.526895	No
598	Female	20-50	Non-Hispanic White	High school	Never married	1.3 - 3.5	≥30	Never	Yes	Yes	No	No	No	30055.2	31733.1	1	61	166.5	102	3.957	5.74	1.37	0.926	0.612613	0.414072	No
599	Female	20-50	Mexican American	More than high school	Married/Living with partner	1.3 - 3.5	≥30	Never	Yes	No	No	No	No	25274.2	24976.6	1	66	154.8	101.7	3.026	4.97	1.47	1.016	0.656977	0.454074	No
600	Female	≥50	Non-Hispanic White	High school	Widowed/divorced/Separated	<1.3	25 - 30	Never	Yes	Yes	No	No	No	36091.2	35668.7	1	61	161.2	110.4	4.939	7.37	1.24	2.574	0.684864	1.42164	No
601	Female	≥50	Non-Hispanic Black	More than high school	Widowed/divorced/Separated	1.3 - 3.5	25 - 30	Never	Yes	No	No	No	No	13053.2	13002.8	2	70	170.3	100.3	3.879	5.77	1.55	0.711	0.588961	0.270162	No
602	Female	20-50	Mexican American	Less than high school	Married/Living with partner	<1.3	<25	Never	Yes	No	No	No	No	20473.4	21167.1	2	72	156.8	81.9	3	5.4	1.97	0.948	0.522321	0.251351	No
603	Female	≥50	Non-Hispanic White	More than high school	Married/Living with partner	≥3.5	25 - 30	Now	Yes	Yes	No	No	No	96663.6	96356.5	2	63	164.5	95	3.724	5.48	1.34	0.892	0.577508	0.38443	Yes
604	Female	≥50	Non-Hispanic White	More than high school	Widowed/divorced/Separated	<1.3	25 - 30	Now	Yes	Yes	No	No	No	26899.3	26539.2	2	66	152.9	99	4.189	6.85	1.71	2.1	0.647482	0.795153	Yes
605	Female	≥50	Non-Hispanic White	High school	Married/Living with partner	≥3.5	<25	Former	Yes	No	No	No	Yes	35990.3	34984.7	1	60	159.6	77	1.448	3.62	1.58	1.298	0.482456	0.396347	No
606	Female	≥50	Non-Hispanic Black	Less than high school	Married/Living with partner	1.3 - 3.5	25 - 30	Never	Yes	Yes	Yes	No	Yes	17997.4	18180.6	2	65	153.5	94	2.896	5.82	2.4	1.106	0.612378	0.282204	Yes
607	Female	20-50	Mexican American	Less than high school	Never married	<1.3	≥30	Never	Yes	Yes	No	No	No	23128.2	22855.9	2	61	150.9	103.1	1.293	3.05	0.72	2.258	0.683234	2.1427	No
608	Female	≥50	Non-Hispanic White	More than high school	Widowed/divorced/Separated	<1.3	≥30	Never	Yes	Yes	No	No	Yes	35625	35511.9	2	61	154.1	108	2.302	5.15	0.96	4.098	0.700844	2.99173	Yes
609	Female	20-50	Non-Hispanic Black	More than high school	Married/Living with partner	1.3 - 3.5	≥30	Never	Yes	Yes	No	No	No	24997.1	25850	1	64	166.9	136	1.5	3.57	1.47	1.31	0.814859	0.726167	No
610	Female	≥50	Non-Hispanic White	Less than high school	Widowed/divorced/Separated	<1.3	≥30	Never	Yes	Yes	Yes	No	No	31860.2	30970	1	61	167.4	138.3	2.276	4.94	2.04	1.377	0.826165	0.557661	Yes
611	Female	≥50	Mexican American	Less than high school	Widowed/divorced/Separated	<1.3	≥30	Never	No	No	Yes	No	No	16965.2	16765.5	1	66	160.3	134.8	2.405	4.01	1.24	0.813	0.840923	0.551347	Yes
612	Female	≥50	Non-Hispanic White	High school	Widowed/divorced/Separated	1.3 - 3.5	25 - 30	Former	Yes	Yes	Yes	Yes	Yes	27520.3	33097.8	1	61	155.8	105	1.422	2.9	0.98	1.05	0.673941	0.72208	No
613	Female	≥50	Non-Hispanic White	Less than high school	Married/Living with partner	<1.3	25 - 30	Never	Yes	Yes	No	No	No	10395.6	10980.9	2	66	154.2	94	2.638	4.73	1.4	1.547	0.609598	0.673606	No
614	Female	≥50	Other Hispanic	Less than high school	Married/Living with partner	<1.3	≥30	Former	No	Yes	Yes	No	No	15524.7	15342	2	61	156.2	111.7	1.681	4.4	1.58	2.495	0.715109	1.12924	No
615	Female	20-50	Non-Hispanic White	More than high school	Married/Living with partner	1.3 - 3.5	<25	Never	Yes	No	No	No	No	32490.8	32890.7	2	64	157.3	85.2	1.81	4.03	1.78	0.982	0.54164	0.298815	No
616	Female	≥50	Non-Hispanic White	Less than high school	Married/Living with partner	≥3.5	25 - 30	Former	Yes	Yes	No	No	Yes	41869.3	41120	2	60	161.2	105.1	1.577	3.65	1.09	2.123	0.651985	1.26988	No
617	Female	≥50	Non-Hispanic White	High school	Widowed/divorced/Separated	≥3.5	≥30	Never	Yes	Yes	No	No	Yes	28968.6	32458.1	1	63	157.2	102.5	1.914	3.41	1.14	0.768	0.652036	0.439266	No
618	Female	≥50	Mexican American	Less than high school	Married/Living with partner	1.3 - 3.5	25 - 30	Never	Yes	No	No	No	No	10757.6	10631	2	63	162.4	101.3	4.344	6.26	1.19	1.569	0.623768	0.822431	Yes
619	Female	20-50	Other Hispanic	High school	Never married	<1.3	≥30	Never	Yes	Yes	No	No	No	17358.1	17153.7	1	73	155.6	105.3	3.155	5.02	1.22	1.389	0.676735	0.77048	No
620	Female	20-50	Non-Hispanic White	More than high school	Married/Living with partner	1.3 - 3.5	25 - 30	Former	Yes	No	No	No	No	72384.7	75847.3	1	63	163	101	2.689	4.45	1.22	1.174	0.619632	0.596269	No
621	Female	20-50	Non-Hispanic White	More than high school	Married/Living with partner	≥3.5	25 - 30	Never	Yes	No	No	No	No	114797	116417	2	63	168.1	83.5	3.62	5.43	1.29	1.129	0.496728	0.434733	No
622	Female	≥50	Other Hispanic	Less than high school	Never married	<1.3	≥30	Never	Yes	Yes	Yes	No	No	7011.89	7378.69	2	73	143.9	98.2	2.819	4.94	1.42	1.513	0.682418	0.727112	Yes
623	Female	≥50	Non-Hispanic White	More than high school	Widowed/divorced/Separated	≥3.5	<25	Former	Yes	No	No	No	No	62025	64654.5	1	68	150.9	83.2	2.793	5.3	2.28	0.508	0.551359	0.122847	No
624	Female	≥50	Non-Hispanic White	High school	Married/Living with partner	1.3 - 3.5	25 - 30	Never	Yes	No	No	No	No	69052.2	82042.5	2	60	171.3	110.5	3.75	6.21	1.86	1.298	0.645067	0.45016	No
625	Female	20-50	Non-Hispanic White	More than high school	Married/Living with partner	<1.3	<25	Now	Yes	Yes	No	No	No	53227.3	53684.5	2	60	166.9	75.9	2.457	4.03	0.93	1.4	0.454763	0.68459	No
626	Female	≥50	Non-Hispanic White	More than high school	Widowed/divorced/Separated	1.3 - 3.5	25 - 30	Never	Yes	No	No	No	No	35990.3	41088.9	1	60	147.8	92.5	5.043	7.4	1.81	1.163	0.625846	0.402132	No
627	Female	≥50	Non-Hispanic White	More than high school	Widowed/divorced/Separated	1.3 - 3.5	≥30	Never	Yes	Yes	Yes	No	No	24623.9	26822.3	2	62	152.2	106.2	1.681	3.9	1.42	1.761	0.697766	0.865328	Yes
628	Female	20-50	Other Hispanic	More than high school	Married/Living with partner	1.3 - 3.5	25 - 30	Never	Yes	No	No	No	No	28751.2	29208.5	2	65	155.6	90	2.224	3.88	1.29	0.79	0.578406	0.354218	No
629	Female	20-50	Non-Hispanic White	High school	Married/Living with partner	<1.3	<25	Now	Yes	No	No	No	No	36501.2	36515.9	2	64	159	71.8	4.681	6.41	1.34	0.835	0.451572	0.28139	No
630	Female	20-50	Mexican American	Less than high school	Married/Living with partner	<1.3	25 - 30	Never	Yes	No	No	No	No	12111.9	14321.9	2	69	152.8	84.8	1.965	3.23	1.09	0.384	0.554974	0.195514	No
631	Female	20-50	Mexican American	Less than high school	Married/Living with partner	1.3 - 3.5	25 - 30	Never	Yes	No	No	No	No	15167.9	15003.8	1	70	153	92.7	2.121	4.06	1.09	1.863	0.605882	1.03556	No
632	Female	20-50	Non-Hispanic White	More than high school	Married/Living with partner	≥3.5	<25	Never	Yes	No	No	No	No	107290	114728	1	69	168.2	82.4	1.862	3.57	1.34	0.79	0.489893	0.288818	No
633	Female	≥50	Non-Hispanic White	More than high school	Married/Living with partner	≥3.5	25 - 30	Never	Yes	No	No	No	No	34642.8	34699.5	2	68	168.4	90	2.095	3.98	1.53	0.813	0.534442	0.283988	No
634	Female	20-50	Mexican American	High school	Married/Living with partner	1.3 - 3.5	25 - 30	Never	No	No	No	No	No	15443.1	15951	2	68	155.6	95.2	3.646	6.41	1.22	3.376	0.611825	1.69305	No
635	Female	≥50	Non-Hispanic Black	Less than high school	Widowed/divorced/Separated	<1.3	<25	Never	Yes	Yes	Yes	No	Yes	10072.4	10179.6	2	62	164.6	91.5	2.379	5.53	2.35	1.727	0.555893	0.408522	No
636	Female	≥50	Non-Hispanic Black	More than high school	Widowed/divorced/Separated	<1.3	≥30	Never	Yes	Yes	Yes	No	No	15412.6	16215.9	2	66	169.9	110.5	3.077	4.99	1.37	1.174	0.650383	0.557335	Yes
637	Female	20-50	Mexican American	More than high school	Never married	<1.3	25 - 30	Never	Yes	No	No	No	No	17504.3	17678.5	2	68	170.8	91.1	1.655	3.67	1.6	0.914	0.533372	0.304689	No
638	Female	20-50	Non-Hispanic White	More than high school	Married/Living with partner	≥3.5	<25	Never	Yes	Yes	No	No	No	97373.9	99236.8	2	63	160.6	83	3.077	5.59	1.34	2.552	0.516812	0.984257	No
639	Female	20-50	Non-Hispanic Black	More than high school	Widowed/divorced/Separated	1.3 - 3.5	≥30	Never	Yes	No	No	No	No	25458.2	25351.9	2	68	167.8	110	NA	6.41	0.85	5.961	0.655542	4.59728	No
640	Female	≥50	Other Hispanic	Less than high school	Married/Living with partner	<1.3	<25	Never	Yes	Yes	No	No	No	4625.71	4877.94	2	69	150.8	83	4.112	6.78	1.94	1.603	0.550398	0.454788	No
641	Female	20-50	Non-Hispanic White	Less than high school	Married/Living with partner	1.3 - 3.5	≥30	Former	Yes	No	No	No	No	93436.6	94129.9	1	69	165.5	115	3.543	6.13	1.55	2.258	0.694864	1.01226	No
642	Female	20-50	Non-Hispanic Black	More than high school	Married/Living with partner	≥3.5	≥30	Never	Yes	No	No	No	No	28954.7	28818	2	67	164.4	102.2	2.327	4.63	1.97	0.756	0.621655	0.238564	No
643	Female	20-50	Mexican American	More than high school	Married/Living with partner	1.3 - 3.5	<25	Now	Yes	No	No	No	No	13662.1	13798.1	1	60	154.8	80.7	3.129	5.87	1.89	1.852	0.521318	0.510836	No
644	Female	≥50	Non-Hispanic White	More than high school	Widowed/divorced/Separated	1.3 - 3.5	<25	Never	Yes	Yes	No	No	No	103644	103315	2	60	165.8	83.4	2.612	5.02	1.81	1.321	0.503016	0.367118	No
645	Female	20-50	Other Race	Less than high school	Married/Living with partner	≥3.5	≥30	Now	Yes	Yes	No	No	No	84798.4	84192	1	60	168.2	114	3.957	6.67	1.16	3.376	0.677765	1.97253	No
646	Female	20-50	Non-Hispanic White	More than high school	Married/Living with partner	≥3.5	<25	Former	Yes	No	No	No	No	57998.7	58022.1	1	60	168.9	75.5	2.586	5.35	2.4	0.79	0.44701	0.147141	No
647	Female	20-50	Non-Hispanic Black	High school	Never married	<1.3	25 - 30	Never	Yes	No	No	No	No	12621.4	12551.8	1	68	154.2	83.4	2.276	4.14	1.76	0.248	0.540856	0.0762115	No
648	Female	20-50	Non-Hispanic Black	More than high school	Widowed/divorced/Separated	1.3 - 3.5	≥30	Never	Yes	Yes	No	No	No	36543.9	36371.4	2	65	161.8	104.3	2.121	3.98	1.06	1.761	0.644623	1.07093	No
649	Female	≥50	Non-Hispanic Black	More than high school	Widowed/divorced/Separated	1.3 - 3.5	25 - 30	Former	Yes	Yes	Yes	No	Yes	11887.8	15069.6	1	67	155.1	97.8	4.163	6.8	1.91	1.603	0.630561	0.529209	Yes
650	Female	≥50	Non-Hispanic Black	Less than high school	Married/Living with partner	<1.3	25 - 30	Now	Yes	Yes	Yes	No	No	18328.2	18251.7	1	67	153.6	95.6	2.534	4.34	1.19	1.344	0.622396	0.702941	No
651	Female	20-50	Other Race	More than high school	Never married	1.3 - 3.5	<25	Never	Yes	No	No	No	No	36429.7	36813.3	1	71	174.2	80.5	2.095	3.98	1.63	0.576	0.462113	0.163299	No
652	Female	≥50	Mexican American	Less than high school	Married/Living with partner	<1.3	≥30	Never	No	Yes	Yes	No	No	5164.55	5101.78	2	72	149.2	105.2	3.414	6.1	1.14	3.387	0.705094	2.09487	Yes
653	Female	20-50	Non-Hispanic White	High school	Married/Living with partner	≥3.5	<25	Now	Yes	No	No	No	No	72384.7	72413.9	1	63	165.7	78.1	2.302	4.58	1.71	1.264	0.471334	0.348401	No
654	Female	20-50	Other Hispanic	High school	Never married	≥3.5	25 - 30	Never	Yes	No	No	No	No	16361	16184	1	62	153.6	95.7	3.181	6.36	1.45	3.771	0.623047	1.62035	Yes
655	Female	≥50	Non-Hispanic White	More than high school	Widowed/divorced/Separated	1.3 - 3.5	25 - 30	Now	Yes	No	Yes	No	No	28968.6	35451	1	63	155.2	94.3	2.534	4.89	1.6	1.637	0.607603	0.621654	Yes
656	Female	≥50	Mexican American	More than high school	Widowed/divorced/Separated	≥3.5	≥30	Never	Yes	Yes	Yes	No	No	5140.68	5279.83	1	65	154	113.9	3.698	6.05	1.71	1.411	0.73961	0.610287	Yes
657	Female	20-50	Non-Hispanic White	Less than high school	Widowed/divorced/Separated	<1.3	25 - 30	Never	Yes	No	Yes	No	No	22249.8	22245.6	1	70	163	94.1	2.483	4.99	2.12	0.858	0.577301	0.233643	No
658	Female	20-50	Other Hispanic	High school	Married/Living with partner	1.3 - 3.5	25 - 30	Never	Yes	No	No	No	No	20954.5	21734.7	2	72	149.5	88.8	2.25	4.89	1.29	2.947	0.59398	1.35694	No
659	Female	20-50	Non-Hispanic Black	Less than high school	Never married	<1.3	<25	Now	Yes	No	No	No	No	28425.7	28307	1	61	167.1	83.7	3.258	5.43	1.6	1.253	0.500898	0.392265	No
660	Female	≥50	Non-Hispanic White	More than high school	Widowed/divorced/Separated	≥3.5	<25	Former	Yes	Yes	No	No	No	33525.3	33580.1	2	68	162.7	82.8	2.741	5.2	1.73	1.569	0.508912	0.461551	No
661	Female	≥50	Non-Hispanic White	More than high school	Married/Living with partner	<1.3	≥30	Now	Yes	No	Yes	No	No	26707.2	26622.3	2	60	164.9	110.4	2.56	4.09	0.85	1.49	0.669497	1.17359	No
662	Female	≥50	Non-Hispanic Black	Less than high school	Never married	<1.3	<25	Now	Yes	Yes	Yes	No	No	11011.9	10836.5	1	68	166.6	93	3.077	5.3	1.29	2.055	0.558223	0.889263	No
663	Female	≥50	Mexican American	More than high school	Widowed/divorced/Separated	<1.3	≥30	Former	Yes	No	Yes	No	No	5228.08	5685.29	1	74	149.9	96.8	1.086	3.36	1.84	0.971	0.645764	0.340781	No
664	Female	20-50	Other Race	Less than high school	Widowed/divorced/Separated	<1.3	≥30	Now	Yes	Yes	No	No	Yes	42195.7	42212.7	2	60	168.5	146.7	3.646	5.53	1.06	1.829	0.870623	1.50224	Yes
665	Female	≥50	Mexican American	More than high school	Married/Living with partner	1.3 - 3.5	≥30	Never	Yes	No	No	No	No	9407.1	9549.21	2	65	155.7	113.6	2.793	4.68	1.14	1.626	0.729608	1.04065	No
666	Female	20-50	Non-Hispanic White	More than high school	Never married	≥3.5	<25	Never	Yes	No	No	No	No	98671.8	102154	2	63	166.5	75.9	2.793	4.24	1.06	0.824	0.455856	0.354363	No
667	Female	20-50	Non-Hispanic Black	High school	Married/Living with partner	<1.3	≥30	Former	Yes	Yes	Yes	No	No	26877.4	26765.1	2	67	154.1	119.4	4.008	5.84	1.16	1.468	0.774822	0.98055	No
668	Female	≥50	Other Hispanic	Less than high school	Married/Living with partner	<1.3	<25	Never	Yes	Yes	Yes	No	No	5992.01	5814.81	2	69	155.7	92.3	4.526	6.54	0.78	2.71	0.592807	2.05962	No
669	Female	≥50	Non-Hispanic Black	More than high school	Married/Living with partner	≥3.5	≥30	Never	Yes	Yes	No	No	No	17105.8	17034.4	2	71	167.8	98.8	4.138	6.1	1.53	0.971	0.588796	0.373674	No
670	Female	20-50	Non-Hispanic White	More than high school	Never married	1.3 - 3.5	25 - 30	Now	Yes	No	No	No	No	81320	85573.6	2	68	178.2	96.8	2.146	3.9	1.5	0.576	0.54321	0.208593	No
671	Female	≥50	Other Hispanic	More than high school	Widowed/divorced/Separated	<1.3	<25	Never	Yes	Yes	No	No	No	8769.32	9341.17	1	72	163.8	85.8	3.414	5.87	1.89	1.264	0.52381	0.350315	No
672	Female	≥50	Non-Hispanic White	High school	Married/Living with partner	<1.3	25 - 30	Never	Yes	No	No	No	No	39642	39293.8	1	64	161.5	108.6	1.914	4.27	1.84	1.106	0.672446	0.404198	No
673	Female	≥50	Non-Hispanic White	More than high school	Married/Living with partner	≥3.5	≥30	Never	Yes	No	No	No	No	119836	119455	2	60	168.3	107.4	2.534	4.63	1.53	1.219	0.638146	0.508431	Yes
674	Female	20-50	Non-Hispanic White	Less than high school	Married/Living with partner	<1.3	≥30	Never	Yes	No	Yes	No	No	29671	29458.8	2	60	148.4	127	3.853	6.18	1.01	2.902	0.855795	2.45893	Yes
675	Female	20-50	Mexican American	High school	Widowed/divorced/Separated	1.3 - 3.5	25 - 30	Never	Yes	No	No	No	No	23522.5	23245.6	2	65	154.2	90.1	4.526	6.67	1.47	1.445	0.584306	0.574369	No
676	Female	≥50	Non-Hispanic White	More than high school	Married/Living with partner	≥3.5	≥30	Former	Yes	Yes	No	No	No	59356.4	60045.8	1	60	166.5	115	3.388	5.51	1.37	1.66	0.690691	0.836895	Yes
677	Female	20-50	Non-Hispanic White	High school	Married/Living with partner	≥3.5	25 - 30	Former	Yes	No	No	No	No	79169.2	79538.2	1	64	161.5	80.7	2.819	5.09	1.78	1.061	0.49969	0.297849	Yes
678	Female	≥50	Non-Hispanic White	More than high school	Widowed/divorced/Separated	<1.3	<25	Former	Yes	No	No	No	No	34717.5	36107.3	2	66	152.7	72.3	3.827	6.54	2.22	1.061	0.473477	0.226288	No
679	Female	20-50	Non-Hispanic Black	More than high school	Widowed/divorced/Separated	1.3 - 3.5	<25	Now	Yes	No	No	No	No	23833.9	25371.6	1	74	170	83	3.853	5.97	1.78	0.756	0.488235	0.207363	No
680	Female	≥50	Non-Hispanic White	More than high school	Married/Living with partner	1.3 - 3.5	≥30	Former	Yes	No	No	No	No	55604.4	56250.2	1	67	159.4	100.6	2.431	4.47	1.27	1.682	0.631117	0.835857	No
681	Female	20-50	Mexican American	Less than high school	Married/Living with partner	<1.3	<25	Now	Yes	No	No	No	No	21342.8	21112	2	70	152.3	69.6	2.353	4.32	1.42	1.197	0.456993	0.385226	Yes
682	Female	20-50	Non-Hispanic White	More than high school	Married/Living with partner	<1.3	≥30	Now	Yes	No	No	No	No	26187	26223	1	67	167.1	101.6	2.302	3.88	1.11	1.016	0.608019	0.556529	Yes
683	Female	20-50	Other Hispanic	More than high school	Married/Living with partner	≥3.5	≥30	Former	Yes	No	No	No	No	35235.4	36547.4	1	72	161.8	95	1.914	4.11	1.91	0.61	0.587145	0.187517	No
684	Female	≥50	Non-Hispanic White	More than high school	Widowed/divorced/Separated	1.3 - 3.5	<25	Former	Yes	Yes	Yes	No	No	33663.7	33718.7	2	64	160.6	92.4	2.095	4.11	1.09	2.043	0.575342	1.07837	No
685	Female	20-50	Non-Hispanic White	More than high school	Never married	1.3 - 3.5	<25	Former	Yes	No	No	No	No	92172.7	91513.5	2	60	162	87	2.638	4.78	1.29	1.885	0.537037	0.78474	No
686	Female	≥50	Other Race	More than high school	Married/Living with partner	1.3 - 3.5	<25	Never	No	No	No	No	No	83944.3	85562.9	1	73	151.3	66.2	2.87	5.09	1.84	0.835	0.437541	0.198558	No
687	Female	≥50	Non-Hispanic White	More than high school	Widowed/divorced/Separated	≥3.5	<25	Former	Yes	Yes	No	No	No	27520.3	30054.4	1	61	163.2	92.4	4.732	7.32	1.91	1.468	0.566176	0.435156	No
688	Female	≥50	Non-Hispanic White	Less than high school	Widowed/divorced/Separated	1.3 - 3.5	25 - 30	Former	Yes	Yes	No	Yes	No	41869.3	40699.4	2	60	157.5	101.1	6.077	8.87	1.5	2.8	0.641905	1.19822	Yes
689	Female	≥50	Mexican American	Less than high school	Married/Living with partner	<1.3	≥30	Never	Yes	No	No	No	No	6638.88	6986.17	1	73	147.1	107.9	3.026	5.77	1.66	2.382	0.733515	1.05255	Yes
690	Female	≥50	Non-Hispanic White	More than high school	Married/Living with partner	1.3 - 3.5	<25	Former	Yes	Yes	No	No	No	59522.8	61219.8	2	63	164.7	82.7	3.62	6.13	2.15	0.768	0.502125	0.179364	No
691	Female	20-50	Non-Hispanic White	More than high school	Never married	1.3 - 3.5	<25	Never	Yes	No	No	No	No	81656.5	87318.2	1	73	170.3	77.9	1.577	4.11	1.53	2.179	0.457428	0.651461	No
692	Female	20-50	Other Hispanic	Less than high school	Married/Living with partner	<1.3	25 - 30	Now	Yes	No	No	No	No	28271.1	28358.2	2	61	159	95.7	3.258	4.91	1.11	1.208	0.601887	0.655026	No
693	Female	≥50	Non-Hispanic Black	More than high school	Married/Living with partner	≥3.5	<25	Never	Yes	No	No	No	No	9796.4	12179.3	2	69	161.9	81.6	2.146	4.91	2.56	0.44	0.504015	0.0866275	No
694	Female	≥50	Non-Hispanic White	More than high school	Widowed/divorced/Separated	≥3.5	≥30	Former	Yes	Yes	No	No	No	45821.9	57971.6	2	69	159.5	116.4	3.595	5.28	1.01	1.49	0.729781	1.07661	Yes
695	Female	20-50	Non-Hispanic Black	High school	Married/Living with partner	<1.3	≥30	Now	Yes	No	No	No	No	24901.2	25328.2	2	64	164.9	104.9	3.207	5.04	1.29	1.185	0.636143	0.584364	No
696	Female	≥50	Non-Hispanic Black	Less than high school	Widowed/divorced/Separated	<1.3	25 - 30	Never	Yes	No	No	No	No	16672.2	17984.4	2	65	159.8	101	3.957	6.62	1.91	1.648	0.63204	0.545341	No
697	Female	≥50	Non-Hispanic Black	Less than high school	Widowed/divorced/Separated	<1.3	≥30	Never	Yes	Yes	No	No	No	21711.9	23112.7	2	64	163	106.5	4.526	7.21	1.6	2.348	0.653374	0.958827	Yes
698	Female	20-50	Non-Hispanic White	More than high school	Married/Living with partner	<1.3	≥30	Former	Yes	No	No	No	No	59673.9	60703.3	2	59	155.4	113	2.379	4.68	1.22	2.371	0.727156	1.41319	Yes
699	Female	20-50	Non-Hispanic White	More than high school	Married/Living with partner	1.3 - 3.5	<25	Never	Yes	No	No	No	No	61948.9	61505.9	1	60	174.6	81	3.129	5.22	1.71	0.835	0.463918	0.226533	No
700	Female	20-50	Mexican American	Less than high school	Married/Living with partner	1.3 - 3.5	≥30	Never	Yes	No	No	No	No	14632.5	14474.2	1	65	153.3	92.6	2.948	4.97	1.53	1.084	0.604044	0.427963	No
701	Female	20-50	Non-Hispanic White	More than high school	Widowed/divorced/Separated	≥3.5	≥30	Never	Yes	No	No	No	No	107290	114728	1	69	161.2	105.8	3.026	4.81	1.42	0.768	0.656328	0.354972	No
702	Female	≥50	Non-Hispanic White	High school	Married/Living with partner	≥3.5	<25	Never	Yes	Yes	No	No	No	40608.7	45701.7	2	59	160.4	83.2	3.414	5.4	1.55	0.96	0.518703	0.321261	Yes
703	Female	20-50	Non-Hispanic White	More than high school	Married/Living with partner	≥3.5	<25	Former	Yes	No	No	No	No	88636.9	88003	2	67	167	88	1.965	4.99	2.48	1.163	0.526946	0.247112	No
704	Female	20-50	Non-Hispanic Black	Less than high school	Married/Living with partner	<1.3	≥30	Now	Yes	Yes	No	No	No	24901.2	25328.2	2	64	157.4	93	2.948	4.71	1.47	0.632	0.590851	0.254026	No
705	Female	≥50	Non-Hispanic White	Less than high school	Widowed/divorced/Separated	1.3 - 3.5	<25	Never	Yes	Yes	No	Yes	No	32834.4	31917	2	60	163.5	87.1	3.129	4.94	1.19	1.377	0.532722	0.616435	Yes
706	Female	≥50	Non-Hispanic White	Less than high school	Married/Living with partner	<1.3	≥30	Now	Yes	Yes	Yes	No	Yes	21709.9	22959.7	2	62	165.5	108.8	1.836	3.44	1.27	0.723	0.657402	0.374253	No
707	Female	20-50	Mexican American	High school	Married/Living with partner	1.3 - 3.5	≥30	Never	Yes	No	No	No	No	17102.3	17374.3	1	65	155.3	143.6	3.336	5.04	1.24	1.027	0.924662	0.765829	No
708	Female	20-50	Mexican American	Less than high school	Never married	<1.3	25 - 30	Now	Yes	No	No	No	No	15101.3	15251.6	1	70	156.3	95.1	3.026	5.56	1.19	2.947	0.608445	1.5068	No
709	Female	≥50	Other Hispanic	Less than high school	Married/Living with partner	<1.3	≥30	Never	Yes	Yes	Yes	No	Yes	6340.4	7434.6	1	62	150.6	106.7	2.276	4.37	1.58	1.118	0.708499	0.501331	Yes
710	Female	≥50	Other Hispanic	High school	Married/Living with partner	1.3 - 3.5	<25	Never	Yes	Yes	Yes	No	No	10138.9	9998.84	1	72	150.7	80	3.181	5.33	1.4	1.66	0.530856	0.629444	No
711	Female	20-50	Non-Hispanic Black	High school	Married/Living with partner	1.3 - 3.5	<25	Never	Yes	Yes	No	No	No	25849.6	25741.6	2	72	164.2	80.4	2.767	4.63	1.58	0.644	0.489647	0.199578	No
712	Female	20-50	Non-Hispanic White	High school	Married/Living with partner	≥3.5	25 - 30	Never	Yes	No	No	No	No	108801	109735	2	61	162.4	84.5	3	4.4	0.96	0.937	0.52032	0.507854	No
713	Female	20-50	Non-Hispanic Black	More than high school	Married/Living with partner	1.3 - 3.5	<25	Never	Yes	No	No	No	No	27356	27226.8	1	68	167.8	79.4	2.819	4.86	1.71	0.723	0.473182	0.200065	No
714	Female	20-50	Non-Hispanic White	High school	Married/Living with partner	<1.3	25 - 30	Now	Yes	No	No	No	No	74400.2	75823.6	2	63	157.1	91.5	3.62	5.66	1.6	0.971	0.582432	0.353463	No
715	Female	≥50	Non-Hispanic Black	More than high school	Married/Living with partner	1.3 - 3.5	≥30	Never	Yes	Yes	Yes	No	No	12555.1	12667.9	1	68	160.6	98.9	3.75	5.84	1.55	1.208	0.615816	0.479939	No
716	Female	≥50	Non-Hispanic White	High school	Widowed/divorced/Separated	<1.3	<25	Former	Yes	Yes	Yes	No	No	22147.6	25285.1	2	69	157.5	74	3.672	6.28	2.25	0.79	0.469841	0.164966	No
717	Female	≥50	Non-Hispanic White	Less than high school	Married/Living with partner	1.3 - 3.5	<25	Former	Yes	Yes	No	No	No	31087.8	34619.5	1	60	167.7	97.1	2.664	5.04	1.78	1.287	0.57901	0.418644	No
718	Female	≥50	Non-Hispanic Black	High school	Married/Living with partner	≥3.5	≥30	Never	No	Yes	Yes	No	No	16672.2	16378.1	2	65	158.4	105	2.741	4.78	1.4	1.4	0.662879	0.662879	No
719	Female	20-50	Non-Hispanic White	More than high school	Married/Living with partner	≥3.5	25 - 30	Never	Yes	Yes	No	No	No	83118.6	83152.1	2	59	166.5	87.5	4.034	6.31	1.22	2.337	0.525526	1.00668	No
720	Female	≥50	Non-Hispanic White	More than high school	Married/Living with partner	≥3.5	25 - 30	Never	Yes	Yes	No	No	No	27789.5	27834.9	1	70	175.2	98	2.327	4.91	2.28	0.7	0.559361	0.171734	Yes
721	Female	20-50	Non-Hispanic White	More than high school	Married/Living with partner	≥3.5	<25	Never	Yes	No	No	No	No	110718	110697	1	71	162.6	79.1	2.689	4.97	1.89	0.824	0.48647	0.212091	No
722	Female	20-50	Non-Hispanic White	More than high school	Married/Living with partner	1.3 - 3.5	≥30	Never	Yes	Yes	No	No	No	38209.2	37936	2	60	163	118.8	3.181	5.33	1.58	1.253	0.728834	0.577993	Yes
723	Female	20-50	Other Hispanic	More than high school	Widowed/divorced/Separated	1.3 - 3.5	<25	Never	Yes	No	No	No	No	27235.1	27292.7	2	61	154.1	83.3	2.741	4.58	1.27	1.253	0.540558	0.533322	Yes
724	Female	≥50	Non-Hispanic White	Less than high school	Married/Living with partner	1.3 - 3.5	<25	Now	Yes	No	No	No	No	32308.5	33058.4	1	61	158.4	92.3	4.836	6.9	1.53	1.174	0.582702	0.447119	No
725	Female	20-50	Non-Hispanic White	More than high school	Married/Living with partner	≥3.5	≥30	Never	Yes	No	No	No	No	82023.2	85297.9	1	63	162.7	100.6	3.905	5.79	1.19	1.502	0.618316	0.780429	Yes
726	Female	20-50	Non-Hispanic White	More than high school	Never married	1.3 - 3.5	<25	Never	Yes	No	No	No	No	120279	121312	2	60	175.8	77.7	3.233	5.04	1.19	1.332	0.44198	0.49472	No
727	Female	≥50	Non-Hispanic White	High school	Married/Living with partner	1.3 - 3.5	<25	Never	Yes	No	No	No	Yes	28133.3	31522.2	2	62	162.2	93.2	2.715	5.22	1.91	1.287	0.574599	0.387178	Yes
728	Female	≥50	Non-Hispanic White	High school	Married/Living with partner	≥3.5	≥30	Former	Yes	No	No	No	No	35477.9	35365.2	2	60	164	113.5	3.258	5.46	1.71	1.05	0.692073	0.424957	Yes
729	Female	≥50	Non-Hispanic White	High school	Married/Living with partner	1.3 - 3.5	≥30	Never	Yes	Yes	Yes	Yes	Yes	51116.5	50979.5	2	61	152.9	107.5	4.37	6.83	0.85	3.489	0.703074	2.88591	Yes
730	Female	20-50	Non-Hispanic White	Less than high school	Never married	<1.3	≥30	Now	Yes	No	No	No	No	45960	46354.8	1	67	164.8	95.7	3.698	5.51	1.14	1.445	0.580704	0.736068	No
731	Female	20-50	Non-Hispanic Black	Less than high school	Never married	<1.3	≥30	Now	Yes	Yes	No	No	No	28954.7	28818	2	67	167.7	106.6	2.845	4.68	1.55	0.644	0.635659	0.264106	Yes
732	Female	≥50	Non-Hispanic Black	High school	Married/Living with partner	1.3 - 3.5	25 - 30	Never	Yes	Yes	Yes	No	No	9544.76	10068.1	1	74	165.8	93.5	4.138	6.47	1.97	0.79	0.563932	0.226145	No
733	Female	≥50	Non-Hispanic White	Less than high school	Widowed/divorced/Separated	1.3 - 3.5	<25	Former	Yes	Yes	No	No	No	42969.4	46529.4	1	69	146.9	84.1	3.155	5.48	1.89	0.937	0.572498	0.283826	No
734	Female	20-50	Non-Hispanic Black	More than high school	Widowed/divorced/Separated	≥3.5	≥30	Never	Yes	Yes	No	No	No	28558.8	28439.5	1	68	164.2	120	2.302	3.96	1.32	0.711	0.730816	0.393644	Yes
735	Female	≥50	Mexican American	More than high school	Married/Living with partner	≥3.5	≥30	Never	Yes	No	No	No	No	13738.4	13943.4	2	72	152.6	106.7	3.233	5.59	1.66	1.513	0.699214	0.637295	Yes
736	Female	20-50	Non-Hispanic Black	More than high school	Married/Living with partner	1.3 - 3.5	≥30	Never	Yes	Yes	No	No	No	23722.1	23610.1	2	67	164.4	103.2	1.733	3.9	1.99	0.384	0.627737	0.121131	No
737	Female	20-50	Non-Hispanic Black	Less than high school	Never married	1.3 - 3.5	≥30	Never	Yes	No	Yes	No	No	26049.2	26901.8	1	64	171.3	125.8	3.258	4.94	0.91	1.694	0.734384	1.36708	Yes
738	Female	20-50	Non-Hispanic White	High school	Married/Living with partner	1.3 - 3.5	<25	Former	Yes	No	No	No	No	49198.8	50934.9	2	63	161.4	83.6	3.931	5.77	1.45	0.847	0.517968	0.302565	No
739	Female	≥50	Mexican American	Less than high school	Widowed/divorced/Separated	<1.3	25 - 30	Never	Yes	Yes	Yes	No	Yes	5992.01	5814.81	2	69	156	88.2	NA	6.23	0.7	9.585	0.565385	7.74173	No
740	Female	20-50	Other Hispanic	Less than high school	Widowed/divorced/Separated	<1.3	<25	Now	Yes	No	No	No	No	20615.2	21761.3	2	66	165.5	71.5	8.818	10.5	1.22	1.016	0.432024	0.359784	No
741	Female	20-50	Non-Hispanic White	More than high school	Married/Living with partner	≥3.5	≥30	Never	Yes	No	No	No	No	108801	111239	2	61	168.2	131.8	2.922	4.68	1.27	1.073	0.783591	0.662042	No
742	Female	≥50	Non-Hispanic White	More than high school	Widowed/divorced/Separated	1.3 - 3.5	<25	Never	Yes	Yes	Yes	No	No	31175	34045.6	1	61	163.5	95.9	2.146	3.83	1.11	1.264	0.586544	0.667921	Yes
743	Female	20-50	Non-Hispanic Black	More than high school	Never married	<1.3	≥30	Never	Yes	Yes	No	No	No	25233.8	25114.7	1	72	156.8	118.5	2.638	4.32	1.19	1.073	0.75574	0.681436	No
744	Female	≥50	Non-Hispanic White	More than high school	Never married	≥3.5	≥30	Never	Yes	Yes	No	No	No	115775	115407	2	62	159.7	101.6	3.801	5.77	1.29	1.445	0.636193	0.712635	No
745	Female	≥50	Non-Hispanic White	Less than high school	Married/Living with partner	1.3 - 3.5	<25	Never	Yes	Yes	No	No	No	36822	41005.2	2	60	152.9	62.5	2.793	5.02	1.91	0.689	0.408764	0.147455	No
746	Female	20-50	Mexican American	More than high school	Married/Living with partner	≥3.5	25 - 30	Former	Yes	No	No	No	No	22291.9	22624.6	2	66	160.8	94.4	2.586	4.84	1.11	2.495	0.587065	1.31957	No
747	Female	20-50	Non-Hispanic Black	Less than high school	Never married	<1.3	≥30	Now	Yes	No	No	No	No	24837	25366.1	1	74	165.5	105.5	2.276	4.03	1.37	0.824	0.637462	0.383408	No
748	Female	≥50	Non-Hispanic Black	More than high school	Married/Living with partner	≥3.5	≥30	Never	Yes	Yes	No	No	No	34191.5	37066.1	2	65	169.4	104.2	2.069	4.16	1.81	0.632	0.615112	0.214779	No
749	Female	20-50	Non-Hispanic White	More than high school	Married/Living with partner	≥3.5	25 - 30	Never	Yes	No	No	No	No	135252	140105	2	65	174.6	90.2	2.095	4.01	1.34	1.264	0.516609	0.487309	Yes
750	Female	20-50	Non-Hispanic White	High school	Married/Living with partner	1.3 - 3.5	≥30	Now	Yes	No	No	No	No	69866	73208.1	1	64	165.8	115.3	5.327	7.68	1.47	1.897	0.695416	0.897418	No
751	Female	20-50	Mexican American	More than high school	Widowed/divorced/Separated	≥3.5	≥30	Former	Yes	Yes	No	No	No	22403.1	24298	2	70	161.7	120.7	3.517	5.4	1.16	1.592	0.746444	1.02443	Yes
752	Female	≥50	Non-Hispanic White	High school	Married/Living with partner	<1.3	<25	Never	Yes	Yes	No	No	No	21236.8	21842.3	1	61	155.1	86.9	4.06	6.7	1.97	1.445	0.560284	0.41097	No
753	Female	≥50	Non-Hispanic Black	More than high school	Married/Living with partner	1.3 - 3.5	25 - 30	Never	Yes	Yes	Yes	No	No	20231.1	20146.6	1	68	172.3	97.8	3.62	5.77	1.66	1.073	0.567615	0.366898	No
754	Female	≥50	Non-Hispanic White	High school	Widowed/divorced/Separated	1.3 - 3.5	≥30	Never	Yes	Yes	Yes	No	No	40128.7	40001.3	2	64	152.5	127.2	5.974	8.2	1.22	2.179	0.834098	1.48975	Yes
755	Female	≥50	Non-Hispanic Black	More than high school	Married/Living with partner	1.3 - 3.5	≥30	Never	Yes	Yes	No	No	No	11630.6	11761.2	1	68	163.5	109.3	4.086	6.26	1.81	0.802	0.668502	0.296209	Yes
756	Female	20-50	Other Hispanic	More than high school	Never married	1.3 - 3.5	≥30	Never	Yes	Yes	No	No	No	17338.6	17134.5	2	60	156.5	127	4.189	6.08	1.29	1.298	0.811502	0.816534	Yes
757	Female	≥50	Non-Hispanic White	High school	Married/Living with partner	1.3 - 3.5	<25	Now	Yes	Yes	No	No	No	23231.8	23322.7	2	59	159.1	83	3.569	5.53	1.58	0.847	0.521684	0.279662	No
758	Female	20-50	Non-Hispanic White	More than high school	Married/Living with partner	≥3.5	25 - 30	Never	Yes	No	No	No	No	105878	105858	1	69	165.3	92.6	3.827	6.03	1.6	1.287	0.560194	0.450606	No
759	Female	20-50	Non-Hispanic White	More than high school	Married/Living with partner	≥3.5	<25	Former	Yes	No	No	No	No	33149.3	34468.1	2	67	170.6	74.2	1.758	3.98	1.89	0.711	0.434936	0.163619	No
760	Female	≥50	Non-Hispanic White	More than high school	Widowed/divorced/Separated	<1.3	25 - 30	Former	Yes	No	No	No	No	22354.4	25341.1	1	63	153.3	88	3.31	5.38	1.78	0.61	0.574038	0.196721	Yes
761	Female	20-50	Other Hispanic	More than high school	Never married	<1.3	25 - 30	Now	Yes	No	No	No	No	23679.2	23914.9	2	61	158.3	89.7	1.215	3.05	1.16	1.456	0.566646	0.711238	No
762	Female	≥50	Non-Hispanic White	Less than high school	Married/Living with partner	1.3 - 3.5	≥30	Never	Yes	Yes	No	No	No	24081	24360.7	1	61	147.7	99	4.319	6.59	1.14	2.484	0.670278	1.4605	No
763	Female	20-50	Non-Hispanic White	High school	Married/Living with partner	≥3.5	25 - 30	Now	Yes	No	No	No	No	94186.4	93512.8	2	59	162.9	96.2	1.733	3.03	0.83	1.016	0.590546	0.722886	No
764	Female	20-50	Non-Hispanic White	More than high school	Married/Living with partner	1.3 - 3.5	<25	Never	Yes	No	No	No	No	65657.4	67422.7	2	63	170.6	89.1	1.94	3.83	1.66	0.485	0.522274	0.152592	No
765	Female	≥50	Mexican American	Less than high school	Married/Living with partner	1.3 - 3.5	≥30	Former	Yes	No	No	No	Yes	16965.2	16765.5	1	66	151.8	114.8	3.879	6.21	0.93	3.048	0.756258	2.47858	Yes
766	Female	20-50	Non-Hispanic White	More than high school	Married/Living with partner	≥3.5	25 - 30	Never	Yes	No	No	No	No	81626.7	86839.4	1	61	161.4	83.5	2.172	4.6	1.84	1.31	0.517348	0.368329	No
767	Female	≥50	Mexican American	Less than high school	Widowed/divorced/Separated	<1.3	<25	Now	Yes	Yes	No	No	No	14830.9	14656.3	1	71	164	77.3	3.284	5.9	2.12	1.05	0.471341	0.233447	No
768	Female	20-50	Non-Hispanic White	More than high school	Widowed/divorced/Separated	<1.3	<25	Now	Yes	No	No	No	No	25935.4	25945.9	1	60	165.3	88.2	2.431	6.54	3.49	1.332	0.533575	0.203645	No
769	Female	20-50	Mexican American	Less than high school	Married/Living with partner	<1.3	<25	Never	Yes	No	No	No	No	16720.8	16986	1	74	150.8	59.1	1.836	3.8	1.81	0.361	0.39191	0.0781654	No
770	Female	≥50	Non-Hispanic Black	High school	Married/Living with partner	1.3 - 3.5	<25	Never	Yes	No	No	No	No	10085.3	10879.1	1	65	152.5	87.1	3.31	6.1	2.2	1.298	0.571148	0.336977	No
771	Female	20-50	Mexican American	More than high school	Married/Living with partner	1.3 - 3.5	25 - 30	Never	Yes	No	No	No	No	19613	19400.9	2	66	159.6	84	2.172	4.03	1.47	0.847	0.526316	0.303258	No
772	Female	≥50	Non-Hispanic White	More than high school	Married/Living with partner	≥3.5	25 - 30	Never	Yes	Yes	No	No	No	72259.7	76464.5	2	61	168.2	96.7	2.534	4.19	1.11	1.197	0.574911	0.619971	No
773	Female	≥50	Non-Hispanic White	More than high school	Widowed/divorced/Separated	<1.3	≥30	Now	Yes	No	Yes	No	Yes	30582.7	30485.6	2	60	157.1	119	1.448	3.26	0.88	2.055	0.757479	1.76889	Yes
774	Female	20-50	Non-Hispanic Black	High school	Married/Living with partner	1.3 - 3.5	25 - 30	Never	Yes	Yes	No	No	No	53362.2	53996.8	2	70	171.8	94.5	3.129	5.38	1.86	0.847	0.550058	0.250483	No
775	Female	≥50	Non-Hispanic White	More than high school	Widowed/divorced/Separated	≥3.5	25 - 30	Former	Yes	Yes	No	No	No	37845.9	42588.3	2	61	155.4	101.3	3.62	5.87	1.71	1.208	0.651866	0.4605	No
776	Female	≥50	Mexican American	More than high school	Married/Living with partner	≥3.5	<25	Never	Yes	Yes	Yes	No	No	13738.4	13576.6	2	72	162.7	87.6	4.138	6.28	1.47	1.445	0.538414	0.529258	Yes
777	Female	20-50	Non-Hispanic Black	More than high school	Never married	<1.3	25 - 30	Now	Yes	Yes	No	No	No	28425.7	28307	1	61	162.1	90.4	3.077	5.25	1.94	0.531	0.55768	0.152643	No
778	Female	20-50	Non-Hispanic Black	High school	Never married	≥3.5	25 - 30	Now	Yes	No	No	No	No	22830	23596.1	2	74	172.3	92.6	3.233	5.25	1.45	1.253	0.537435	0.464418	No
779	Female	≥50	Mexican American	Less than high school	Married/Living with partner	<1.3	≥30	Never	Yes	No	No	No	No	10723.6	12668.1	2	71	158.6	102	3.155	5.09	1.11	1.818	0.643127	1.05334	No
780	Female	20-50	Mexican American	Less than high school	Married/Living with partner	1.3 - 3.5	25 - 30	Never	Yes	Yes	No	No	No	14632.5	14474.2	1	65	156.8	90.7	2.586	5.3	1.34	3.003	0.578444	1.29632	Yes
781	Female	≥50	Non-Hispanic White	More than high school	Married/Living with partner	≥3.5	≥30	Former	Yes	Yes	No	No	No	120732	120349	2	61	159.5	113.3	3.646	5.74	1.47	1.377	0.710345	0.665405	No
782	Female	20-50	Non-Hispanic White	More than high school	Married/Living with partner	≥3.5	25 - 30	Never	Yes	Yes	No	No	No	82023.2	81436.6	1	63	158.6	85.6	0.879	3.26	1.86	1.106	0.539723	0.320932	No
783	Female	≥50	Non-Hispanic White	Less than high school	Married/Living with partner	1.3 - 3.5	25 - 30	Never	Yes	No	No	No	No	31860.2	34106.1	1	61	160.3	92.2	5.456	8.2	1.47	2.743	0.575172	1.07326	Yes
784	Female	≥50	Non-Hispanic White	Less than high school	Widowed/divorced/Separated	<1.3	<25	Now	Yes	Yes	Yes	No	Yes	25886.3	27711.1	2	63	158.2	76.4	1.629	3.23	1.11	1.084	0.482933	0.471621	No
785	Female	20-50	Non-Hispanic White	More than high school	Married/Living with partner	≥3.5	<25	Never	Yes	No	No	No	No	60415.6	64080.1	2	69	163.5	77	1.345	3.34	1.76	0.485	0.470948	0.129778	No
786	Female	≥50	Non-Hispanic White	More than high school	Married/Living with partner	≥3.5	<25	Never	Yes	No	No	No	No	89748.1	90689.4	2	62	175	83	3.439	5.92	2.07	0.881	0.474286	0.201858	No
787	Female	20-50	Non-Hispanic White	More than high school	Married/Living with partner	≥3.5	25 - 30	Never	Yes	No	No	No	No	82023.2	85297.9	1	63	165.5	88.9	2.715	5.3	1.99	1.298	0.53716	0.350369	No
788	Female	≥50	Non-Hispanic White	High school	Married/Living with partner	<1.3	≥30	Now	Yes	No	No	No	No	25164.3	26233.6	1	67	150.2	105.7	4.215	6.23	1.37	1.411	0.703728	0.724789	Yes
789	Female	20-50	Non-Hispanic Black	Less than high school	Married/Living with partner	≥3.5	≥30	Never	Yes	Yes	No	No	No	23203	23093.5	1	68	155.1	93.7	2.586	3.98	1.22	0.406	0.604126	0.201045	Yes
790	Female	≥50	Non-Hispanic Black	More than high school	Widowed/divorced/Separated	1.3 - 3.5	≥30	Never	Yes	Yes	Yes	No	No	22105.5	22859.7	1	64	155.8	123.1	3.543	5.48	1.55	0.869	0.790116	0.442974	Yes
791	Female	≥50	Mexican American	Less than high school	Married/Living with partner	<1.3	≥30	Now	Yes	Yes	No	Yes	No	8975.58	9224.48	2	65	154.5	107.2	2.198	4.11	1.32	1.321	0.693851	0.694377	Yes
792	Female	20-50	Non-Hispanic Black	Less than high school	Married/Living with partner	≥3.5	≥30	Now	Yes	Yes	No	No	No	28558.8	28439.5	1	68	172.6	113.3	2.224	3.8	1.27	0.655	0.656431	0.338553	No
793	Female	≥50	Non-Hispanic White	More than high school	Widowed/divorced/Separated	≥3.5	<25	Never	Yes	No	No	No	No	32611.7	32665	1	65	164.3	89	2.483	5.07	2.25	0.723	0.541692	0.174064	No
794	Female	≥50	Non-Hispanic White	More than high school	Married/Living with partner	≥3.5	≥30	Never	Yes	No	No	No	No	96663.6	96356.5	2	63	159.1	98.8	3.543	6.15	1.73	1.931	0.620993	0.693143	No
795	Female	≥50	Non-Hispanic White	More than high school	Widowed/divorced/Separated	≥3.5	≥30	Never	Yes	Yes	No	No	No	39806.3	39871.4	2	67	151.1	114.9	3.026	6.21	2.79	0.858	0.760424	0.233851	No
796	Female	≥50	Other Hispanic	High school	Widowed/divorced/Separated	1.3 - 3.5	25 - 30	Never	Yes	Yes	No	No	No	9634.11	10867	1	71	151.7	111.6	3.491	5.46	1.06	1.987	0.735662	1.37902	No
797	Female	≥50	Non-Hispanic White	Less than high school	Widowed/divorced/Separated	<1.3	<25	Never	Yes	Yes	Yes	No	No	29947.6	34191	2	61	158.1	85.8	1.914	3.49	1.22	0.779	0.542694	0.346524	Yes
798	Female	≥50	Non-Hispanic White	More than high school	Married/Living with partner	≥3.5	≥30	Former	Yes	No	No	No	No	46176	48863	1	62	166.2	90.2	3.853	6	1.86	0.644	0.54272	0.187909	No
799	Female	≥50	Non-Hispanic White	High school	Married/Living with partner	<1.3	25 - 30	Never	Yes	Yes	No	No	No	21776.9	26190.4	1	61	161.8	92.4	2.612	4.73	1.81	0.7	0.571075	0.220858	No
800	Female	≥50	Non-Hispanic White	High school	Married/Living with partner	1.3 - 3.5	25 - 30	Never	Yes	No	No	No	No	31860.2	31487.2	1	61	160.7	99	3.853	5.72	1.24	1.332	0.616055	0.661762	Yes
801	Female	≥50	Non-Hispanic White	High school	Widowed/divorced/Separated	≥3.5	25 - 30	Former	Yes	Yes	No	No	No	31087.8	33950.4	1	60	153.2	89	2.017	3.9	1.47	0.903	0.58094	0.356863	No
802	Female	20-50	Other Hispanic	Less than high school	Married/Living with partner	1.3 - 3.5	<25	Never	Yes	No	No	No	No	23783.6	23526.3	2	61	155.3	72.5	2.457	4.91	2.17	0.621	0.466838	0.133598	No
803	Female	20-50	Other Race	More than high school	Married/Living with partner	≥3.5	<25	Never	Yes	No	No	No	No	69736.6	73104.3	1	65	154.4	84	2.819	4.65	1.63	0.474	0.544041	0.158206	No
804	Female	≥50	Mexican American	More than high school	Married/Living with partner	≥3.5	25 - 30	Never	Yes	Yes	No	No	No	8873.66	9595.54	2	66	154.1	93.8	2.793	5.04	1.58	1.468	0.608696	0.565548	Yes
805	Female	≥50	Mexican American	Less than high school	Widowed/divorced/Separated	1.3 - 3.5	25 - 30	Former	Yes	Yes	Yes	No	No	11249.1	13497.1	2	65	153.9	103.9	1.526	3.31	1.27	1.14	0.675114	0.606008	No
806	Female	20-50	Non-Hispanic White	High school	Married/Living with partner	1.3 - 3.5	≥30	Now	Yes	No	No	No	No	70435.7	71430	2	62	158.5	99	2.715	4.24	1.34	0.406	0.624606	0.189246	Yes
807	Female	20-50	Non-Hispanic White	Less than high school	Widowed/divorced/Separated	<1.3	25 - 30	Now	Yes	No	No	No	No	36632.6	36370.6	2	61	168.5	98.1	4.474	6.75	1.6	1.445	0.582196	0.525796	Yes
808	Female	20-50	Non-Hispanic Black	More than high school	Never married	1.3 - 3.5	≥30	Never	Yes	No	No	No	No	31500.2	34102.5	2	67	160.9	105.5	1.991	4.37	1.71	1.479	0.655687	0.567112	No
809	Female	≥50	Non-Hispanic Black	Less than high school	Married/Living with partner	<1.3	25 - 30	Never	Yes	Yes	No	No	No	12310.3	12114.3	1	59	164.1	99.7	3	5.95	2.53	0.926	0.607556	0.22237	Yes
810	Female	20-50	Non-Hispanic Black	More than high school	Never married	1.3 - 3.5	25 - 30	Never	Yes	No	No	No	No	29760.9	29596.7	1	68	155.5	85.4	2.276	4.16	1.76	0.294	0.549196	0.0917407	No
811	Female	≥50	Other Race	More than high school	Married/Living with partner	<1.3	<25	Never	Yes	No	No	No	No	89022.2	88739.5	2	60	150.7	83.4	2.224	4.5	1.89	0.869	0.553417	0.254455	No
812	Female	≥50	Non-Hispanic White	More than high school	Married/Living with partner	≥3.5	25 - 30	Never	Yes	Yes	No	No	No	46088.5	50332.3	2	60	159.1	83.5	4.526	7.06	1.91	1.355	0.524827	0.372325	No
813	Female	≥50	Non-Hispanic White	More than high school	Married/Living with partner	≥3.5	25 - 30	Never	Yes	Yes	No	No	No	59522.8	61219.8	2	63	162.5	104.1	2.845	4.81	1.53	0.948	0.640615	0.39693	No
814	Female	≥50	Non-Hispanic White	Less than high school	Widowed/divorced/Separated	1.3 - 3.5	≥30	Former	Yes	Yes	No	No	No	36091.2	38635.4	2	63	169.6	115.3	3.853	6.54	1.73	2.066	0.679835	0.811872	No
815	Female	20-50	Other Hispanic	More than high school	Married/Living with partner	1.3 - 3.5	<25	Now	Yes	No	No	No	No	24599.1	24333	2	65	174.2	80	2.25	3.93	1.53	0.361	0.459242	0.108357	No
816	Female	≥50	Non-Hispanic Black	More than high school	Never married	≥3.5	25 - 30	Former	Yes	No	No	No	No	25939.9	28120.7	1	72	164.3	93.3	3.336	5.17	1.45	0.847	0.567864	0.331711	No
817	Female	≥50	Other Hispanic	More than high school	Married/Living with partner	1.3 - 3.5	≥30	Never	Yes	Yes	No	No	Yes	6759.89	6658.2	2	67	150.8	110	3.569	6	1.24	2.574	0.729443	1.51418	No
818	Female	20-50	Non-Hispanic White	More than high school	Never married	≥3.5	25 - 30	Never	Yes	No	No	No	No	99395.2	102508	1	69	169.7	89.4	1.965	4.37	0.98	3.082	0.526812	1.65677	No
819	Female	20-50	Non-Hispanic White	More than high school	Married/Living with partner	1.3 - 3.5	≥30	Former	Yes	No	No	No	No	81665.5	83074.3	1	67	166.7	129.5	2.896	5.4	1.47	2.235	0.776845	1.18112	No
820	Female	20-50	Non-Hispanic White	More than high school	Married/Living with partner	≥3.5	25 - 30	Never	Yes	No	No	No	No	98671.8	102154	2	61	171.6	89.5	3.724	5.61	1.14	1.66	0.521562	0.759467	No
821	Female	20-50	Non-Hispanic White	More than high school	Widowed/divorced/Separated	1.3 - 3.5	<25	Never	Yes	No	No	No	No	80582.5	84824.8	2	73	158.7	74.7	3.517	5.97	1.97	1.05	0.470699	0.25088	No
822	Female	20-50	Non-Hispanic White	More than high school	Married/Living with partner	≥3.5	25 - 30	Former	Yes	No	No	No	No	85931.5	88241.8	2	63	167.3	87.2	2.664	4.42	1.5	0.587	0.521219	0.203971	No
823	Female	≥50	Non-Hispanic White	More than high school	Widowed/divorced/Separated	≥3.5	<25	Former	Yes	Yes	No	No	No	45831.4	46363.7	1	70	166.6	83.7	2.586	4.47	1.53	0.79	0.502401	0.25941	No
824	Female	20-50	Non-Hispanic White	Less than high school	Never married	<1.3	25 - 30	Now	Yes	No	No	No	No	31803.3	32089.4	1	67	172.7	99.2	2.845	4.19	0.85	1.05	0.574406	0.709561	No
825	Female	20-50	Mexican American	Less than high school	Never married	<1.3	<25	Now	Yes	No	No	No	No	23849.4	23568.7	1	71	157.9	77.6	2.353	5.66	2.77	1.208	0.49145	0.214322	Yes
826	Female	≥50	Non-Hispanic White	More than high school	Married/Living with partner	≥3.5	25 - 30	Never	Yes	No	No	No	No	62262.3	64037.4	2	59	154.4	101.8	3.362	5.95	1.6	2.145	0.659326	0.883909	No
827	Female	≥50	Non-Hispanic White	More than high school	Married/Living with partner	≥3.5	≥30	Never	Yes	Yes	No	No	No	66189.4	70040.9	2	72	166.3	112.9	2.896	4.55	1.03	1.355	0.678894	0.893108	No
828	Female	20-50	Non-Hispanic White	More than high school	Married/Living with partner	≥3.5	<25	Never	Yes	No	No	No	No	132984	139940	2	65	169.7	71	1.862	4.4	2.25	0.644	0.418385	0.119751	No
829	Female	20-50	Mexican American	Less than high school	Married/Living with partner	<1.3	25 - 30	Never	Yes	No	No	No	No	19613	19400.9	2	66	159	103	3.362	5.17	1.32	1.073	0.647799	0.526582	No
830	Female	20-50	Non-Hispanic Black	High school	Married/Living with partner	1.3 - 3.5	≥30	Never	Yes	No	No	No	No	29192.6	31629.7	2	72	160.6	100.5	1.448	3.93	2.12	0.802	0.625778	0.236733	No
831	Female	≥50	Mexican American	More than high school	Married/Living with partner	≥3.5	25 - 30	Former	Yes	No	No	No	No	4625.71	5613.96	2	69	159	84.9	3.75	6.49	2.07	1.49	0.533962	0.38435	No
832	Female	≥50	Non-Hispanic White	More than high school	Married/Living with partner	≥3.5	<25	Never	Yes	No	No	No	No	42969.4	43039.7	1	69	159.9	85.6	4.163	6.96	1.89	1.964	0.535335	0.556295	No
833	Female	20-50	Other Hispanic	High school	Never married	<1.3	<25	Never	Yes	No	No	No	No	17602.3	17777.4	2	62	155	76.5	2.896	4.76	1.6	0.576	0.493548	0.177677	No
834	Female	≥50	Non-Hispanic Black	More than high school	Widowed/divorced/Separated	1.3 - 3.5	≥30	Now	Yes	Yes	No	No	Yes	9560.87	10357.3	1	62	162.4	107.9	2.224	4.32	1.29	1.75	0.664409	0.90133	Yes
835	Female	20-50	Non-Hispanic White	More than high school	Married/Living with partner	<1.3	≥30	Now	Yes	No	No	No	No	32368.4	32766.7	1	63	168.7	101.3	4.086	6	0.67	2.71	0.600474	2.42878	No
836	Female	≥50	Non-Hispanic White	More than high school	Married/Living with partner	1.3 - 3.5	≥30	Never	Yes	No	Yes	No	No	59522.8	60214.2	2	63	167.1	119.9	3.31	6	1.53	2.563	0.717534	1.20199	No
837	Female	20-50	Mexican American	Less than high school	Married/Living with partner	<1.3	≥30	Never	Yes	No	No	No	No	23783.6	23856.9	2	61	158.4	108.7	2.741	4.29	1.16	0.858	0.686237	0.507579	No
838	Female	≥50	Mexican American	More than high school	Widowed/divorced/Separated	≥3.5	<25	Never	Yes	No	No	No	No	12261.1	12116.8	1	60	161.6	75.2	2.741	4.68	1.66	0.632	0.465347	0.177168	No
839	Female	≥50	Non-Hispanic White	More than high school	Widowed/divorced/Separated	<1.3	≥30	Former	Yes	Yes	Yes	No	No	27908.5	33158.8	2	60	160.4	122.9	1.784	4.45	1.45	2.642	0.766209	1.39609	No
840	Female	20-50	Mexican American	Less than high school	Married/Living with partner	1.3 - 3.5	≥30	Never	Yes	No	No	No	No	25990.4	26403.7	1	66	165.5	97.8	3.439	5.38	1.4	1.174	0.590937	0.495543	No
841	Female	20-50	Non-Hispanic White	More than high school	Never married	≥3.5	≥30	Former	Yes	Yes	Yes	No	No	133946	132988	2	61	164.2	114.8	2.405	4.27	1.16	1.535	0.699147	0.925165	No
842	Female	≥50	Non-Hispanic White	More than high school	Married/Living with partner	≥3.5	≥30	Never	Yes	Yes	No	No	No	55604.4	59071	1	67	160.1	105.2	2.017	4.34	1.6	1.603	0.657089	0.658321	Yes
843	Female	≥50	Non-Hispanic White	More than high school	Married/Living with partner	≥3.5	<25	Never	Yes	No	No	No	No	72091.2	76286.2	2	66	162	78.6	2.793	5.66	2.69	0.418	0.485185	0.0753931	No
844	Female	≥50	Non-Hispanic White	High school	Married/Living with partner	≥3.5	25 - 30	Former	Yes	Yes	Yes	No	No	55604.4	58093.4	1	67	165.9	101	2.069	4.19	1.06	2.314	0.6088	1.32902	Yes
845	Female	20-50	Non-Hispanic White	More than high school	Married/Living with partner	≥3.5	25 - 30	Never	Yes	No	No	No	No	65721.7	65251.7	1	60	160.1	84.9	3.129	5.07	1.29	1.389	0.530294	0.570991	No
846	Female	≥50	Non-Hispanic White	Less than high school	Married/Living with partner	1.3 - 3.5	≥30	Never	Yes	Yes	Yes	No	No	20747.6	20783.5	1	67	157.7	103.4	2.819	4.5	0.91	1.705	0.655675	1.22849	Yes
847	Female	≥50	Non-Hispanic White	More than high school	Married/Living with partner	1.3 - 3.5	≥30	Never	No	Yes	Yes	No	No	55310.1	62699.9	1	63	175.9	121.5	1.655	3.7	1.27	1.716	0.690733	0.933306	No
848	Female	≥50	Non-Hispanic White	More than high school	Widowed/divorced/Separated	≥3.5	25 - 30	Now	Yes	No	No	No	No	49537.2	56155.7	2	74	170.9	96.2	3	4.89	1.5	0.869	0.562902	0.326108	No
849	Female	≥50	Mexican American	Less than high school	Widowed/divorced/Separated	1.3 - 3.5	≥30	Never	Yes	Yes	Yes	No	No	5604.66	5686	2	64	157.2	127	1.086	3.54	0.83	3.579	0.807888	3.48365	No
850	Female	20-50	Non-Hispanic Black	More than high school	Widowed/divorced/Separated	1.3 - 3.5	≥30	Now	Yes	No	No	Yes	No	28425.7	28307	1	61	170.2	115.1	1.681	4.42	2.38	0.768	0.676263	0.218223	No
851	Female	20-50	Non-Hispanic Black	High school	Married/Living with partner	1.3 - 3.5	25 - 30	Never	Yes	No	No	No	No	22525.6	24585.6	2	69	163.7	100	3.129	5.07	1.78	0.316	0.610874	0.108447	No
852	Female	20-50	Mexican American	More than high school	Married/Living with partner	≥3.5	25 - 30	Former	Yes	No	Yes	No	No	14632.5	14474.2	1	65	172.3	97.1	4.344	7.06	1.4	2.868	0.563552	1.15448	No
853	Female	20-50	Other Hispanic	More than high school	Married/Living with partner	≥3.5	25 - 30	Former	Yes	No	No	No	No	23128.2	22855.9	2	61	161.1	91.6	2.741	4.5	1.22	1.174	0.568591	0.547152	No
854	Female	20-50	Other Hispanic	Less than high school	Married/Living with partner	<1.3	25 - 30	Never	Yes	Yes	No	No	No	21624.1	21369.6	1	66	147.9	95.3	1.94	3.72	1.14	1.389	0.644354	0.785095	Yes
855	Female	20-50	Non-Hispanic Black	More than high school	Never married	≥3.5	25 - 30	Never	Yes	No	No	No	No	27356	27226.8	1	68	176.8	94.7	2.534	4.27	1.53	0.429	0.535633	0.150187	No
856	Female	≥50	Non-Hispanic White	Less than high school	Widowed/divorced/Separated	<1.3	<25	Now	Yes	No	No	Yes	Yes	28534.4	28865.8	1	67	161.4	82.1	1.836	3.8	1.16	1.773	0.508674	0.777482	No
857	Female	≥50	Non-Hispanic White	More than high school	Married/Living with partner	≥3.5	≥30	Former	Yes	Yes	No	No	No	40924.8	39781.3	2	63	163.2	112	3.543	6	1.94	1.118	0.686275	0.395492	No
858	Female	≥50	Non-Hispanic Black	High school	Married/Living with partner	<1.3	<25	Never	Yes	No	Yes	No	No	11494.1	11111.7	2	67	158.7	85	1.474	3.21	1.42	0.677	0.535602	0.255354	Yes
859	Female	≥50	Non-Hispanic Black	High school	Married/Living with partner	≥3.5	25 - 30	Former	Yes	Yes	No	No	No	10371.5	10940.1	1	63	165.2	99.4	2.483	4.91	1.68	1.626	0.601695	0.582355	No
860	Female	≥50	Non-Hispanic White	More than high school	Married/Living with partner	1.3 - 3.5	<25	Never	Yes	Yes	No	No	No	70866.5	74990.3	1	69	159.9	82.9	3.258	6	2.46	0.644	0.518449	0.135724	Yes
861	Female	≥50	Non-Hispanic White	Less than high school	Married/Living with partner	≥3.5	25 - 30	Former	Yes	No	No	No	No	65649.9	67486.4	2	67	164	99.5	3.077	5.46	1.4	2.123	0.606707	0.920028	Yes
862	Female	≥50	Mexican American	More than high school	Married/Living with partner	<1.3	25 - 30	Never	Yes	No	No	No	No	8030.08	8151.39	1	66	153.6	81	3.414	5.64	1.81	0.914	0.527344	0.266294	No
863	Female	≥50	Non-Hispanic White	More than high school	Married/Living with partner	1.3 - 3.5	<25	Now	Yes	No	No	No	No	36735.9	38824.7	1	71	151.8	75.7	1.448	3.47	1.81	0.44	0.498682	0.121227	Yes
864	Female	20-50	Non-Hispanic Black	More than high school	Widowed/divorced/Separated	≥3.5	<25	Never	Yes	No	No	No	No	53362.2	53996.8	2	70	176.6	85.9	3.051	4.6	1.01	1.174	0.48641	0.565391	No
865	Female	20-50	Other Hispanic	More than high school	Married/Living with partner	<1.3	25 - 30	Now	Yes	No	No	No	No	18087.8	18761.2	2	68	166.9	93.5	2.715	4.6	1.47	0.903	0.560216	0.344133	No
866	Female	20-50	Non-Hispanic Black	More than high school	Never married	<1.3	25 - 30	Never	Yes	Yes	No	No	No	31500.2	31326.4	2	67	165.4	102.5	3.439	5.17	1.11	1.366	0.61971	0.762634	No
867	Female	20-50	Mexican American	More than high school	Married/Living with partner	1.3 - 3.5	≥30	Never	Yes	No	No	No	No	22720.7	22474.9	1	71	150.3	117	2.146	3.7	1.32	0.508	0.778443	0.299583	No
868	Female	20-50	Non-Hispanic Black	More than high school	Married/Living with partner	1.3 - 3.5	≥30	Never	Yes	Yes	Yes	No	No	25200.9	26014	2	62	165.3	123.4	2.612	4.24	1.14	1.073	0.746521	0.702647	Yes
869	Female	≥50	Non-Hispanic Black	Less than high school	Widowed/divorced/Separated	<1.3	25 - 30	Never	Yes	Yes	No	Yes	No	15785.3	17711.6	2	65	155.1	92.5	6.491	9.13	1.78	1.84	0.596389	0.616492	No
870	Female	≥50	Mexican American	Less than high school	Widowed/divorced/Separated	<1.3	25 - 30	Now	Yes	No	No	No	No	10914.5	11074.3	2	74	153	85.6	2.302	3.7	1.11	0.632	0.559477	0.318549	No
871	Female	≥50	Other Hispanic	More than high school	Widowed/divorced/Separated	≥3.5	<25	Now	Yes	Yes	No	No	No	7153.96	8682.35	1	69	158.8	80.4	2.845	5.12	1.47	1.727	0.506297	0.594813	No
872	Female	20-50	Non-Hispanic Black	High school	Never married	<1.3	25 - 30	Now	Yes	No	No	No	No	26529.8	28721.5	2	68	164	101.2	3.336	4.94	1.09	1.152	0.617073	0.652173	No
873	Female	20-50	Non-Hispanic White	Less than high school	Married/Living with partner	1.3 - 3.5	≥30	Former	Yes	No	No	No	No	71121	71760.7	1	67	158.8	103.6	3.181	4.91	0.88	1.852	0.652393	1.37299	No
874	Female	≥50	Other Hispanic	Less than high school	Married/Living with partner	1.3 - 3.5	<25	Never	Yes	Yes	No	No	No	7509.82	7916.34	1	60	150	98.5	3.439	5.72	1.66	1.332	0.656667	0.526916	Yes
875	Female	20-50	Non-Hispanic White	More than high school	Married/Living with partner	≥3.5	25 - 30	Now	Yes	No	No	No	No	68890.1	71392.7	1	65	165.9	101.7	3.026	5.4	1.32	2.314	0.61302	1.07464	No
876	Female	20-50	Non-Hispanic White	More than high school	Widowed/divorced/Separated	<1.3	≥30	Now	Yes	Yes	No	No	No	27331.9	27136.4	1	67	165.5	120.6	4.267	7.76	1.89	3.5	0.728701	1.34945	Yes
877	Female	≥50	Mexican American	Less than high school	Married/Living with partner	<1.3	25 - 30	Never	No	Yes	No	No	No	4379.64	4734.54	2	69	148.2	88.7	2.741	4.97	1.37	1.885	0.598516	0.823505	No
878	Female	≥50	Mexican American	Less than high school	Widowed/divorced/Separated	1.3 - 3.5	≥30	Former	Yes	Yes	No	Yes	No	10060.8	10587.1	1	66	144.6	107.6	2.896	4.81	1.14	1.682	0.744122	1.09791	No
879	Female	20-50	Other Race	More than high school	Married/Living with partner	≥3.5	<25	Never	Yes	No	No	No	No	68819.4	71016.8	1	65	155.5	78.4	3.439	5.59	1.84	0.7	0.50418	0.191808	No
880	Female	20-50	Non-Hispanic Black	More than high school	Never married	1.3 - 3.5	≥30	Never	Yes	No	No	No	No	25242.8	25103.6	1	68	161.8	90.8	3.776	5.51	1.53	0.44	0.561187	0.161387	No
881	Female	20-50	Mexican American	Less than high school	Widowed/divorced/Separated	≥3.5	25 - 30	Never	Yes	No	No	No	No	14749.9	14576.3	1	70	162.7	90.4	3.957	6.31	2.02	0.734	0.555624	0.201895	Yes
882	Female	20-50	Non-Hispanic White	More than high school	Married/Living with partner	≥3.5	<25	Never	Yes	No	No	No	No	129047	132725	2	65	178.1	78.1	2.483	4.53	1.76	0.61	0.438518	0.151986	No
883	Female	20-50	Non-Hispanic White	More than high school	Married/Living with partner	1.3 - 3.5	25 - 30	Former	Yes	No	No	No	No	75485.2	78498.8	2	74	165.6	102.4	4.396	6.96	1.89	1.49	0.618357	0.487488	No
884	Female	≥50	Non-Hispanic White	High school	Married/Living with partner	≥3.5	25 - 30	Never	Yes	Yes	No	No	No	146272	145807	2	63	159.3	95.4	3.957	6.31	1.37	2.168	0.59887	0.947701	No
885	Female	20-50	Non-Hispanic White	More than high school	Married/Living with partner	1.3 - 3.5	≥30	Now	Yes	Yes	No	No	No	93436.6	94129.9	1	69	174.5	114.3	2.25	4.76	1.91	1.287	0.655014	0.441363	No
886	Female	≥50	Mexican American	More than high school	Widowed/divorced/Separated	1.3 - 3.5	≥30	Never	Yes	Yes	No	No	No	16965.2	16765.5	1	66	159.2	107.8	3.595	5.72	1.47	1.423	0.677136	0.655486	Yes
887	Female	≥50	Non-Hispanic White	More than high school	Widowed/divorced/Separated	1.3 - 3.5	25 - 30	Now	Yes	Yes	No	No	No	39806.3	49341.6	2	67	153.4	99.6	5.456	8.17	1.4	2.89	0.649283	1.34031	Yes
888	Female	≥50	Mexican American	More than high school	Widowed/divorced/Separated	1.3 - 3.5	≥30	Never	Yes	Yes	No	No	No	7027.28	7026.96	2	70	156.8	96	5.12	7.73	1.5	2.416	0.612245	0.986122	No
889	Female	≥50	Non-Hispanic White	More than high school	Widowed/divorced/Separated	<1.3	<25	Never	Yes	Yes	No	No	No	29078.1	33217.7	2	64	141.2	79.5	4.655	7.06	1.78	1.355	0.563031	0.4286	Yes
890	Female	20-50	Other Hispanic	More than high school	Married/Living with partner	≥3.5	25 - 30	Never	Yes	No	No	No	No	16080.9	15891.6	2	73	156.3	95.6	4.655	6.59	1.16	1.694	0.611644	0.893212	Yes
891	Female	≥50	Non-Hispanic White	Less than high school	Married/Living with partner	≥3.5	≥30	Never	Yes	Yes	No	No	No	109493	112034	2	63	173.7	113.8	3.155	4.81	0.91	1.648	0.655153	1.18647	No
892	Female	≥50	Non-Hispanic White	More than high school	Widowed/divorced/Separated	1.3 - 3.5	<25	Never	Yes	Yes	No	No	No	30963.7	37642	1	73	174.3	93.5	4.267	6.83	2.09	1.005	0.536431	0.257949	Yes
893	Female	≥50	Non-Hispanic Black	Less than high school	Widowed/divorced/Separated	<1.3	≥30	Never	Yes	Yes	Yes	No	No	13104.9	13027.6	1	59	158.2	111.2	2.612	4.81	1.86	0.734	0.702908	0.277384	Yes
894	Female	≥50	Non-Hispanic White	High school	Widowed/divorced/Separated	≥3.5	25 - 30	Never	Yes	Yes	No	No	No	28958.6	35288.5	2	68	156.3	94.2	2.845	5.59	1.47	2.766	0.602687	1.13404	Yes
895	Female	20-50	Mexican American	More than high school	Married/Living with partner	≥3.5	≥30	Never	Yes	Yes	No	No	No	16647.4	16813.1	2	74	151.2	110.2	3.879	5.72	1.09	1.626	0.728836	1.08724	No
896	Female	20-50	Non-Hispanic White	More than high school	Married/Living with partner	<1.3	25 - 30	Now	Yes	No	No	No	No	27933	27733.2	2	62	172.1	90.7	1.396	4.73	2.87	0.994	0.527019	0.182529	Yes
897	Female	≥50	Other Hispanic	More than high school	Married/Living with partner	≥3.5	<25	Former	Yes	No	No	No	No	14000.8	13836	1	72	163.5	79.9	2.638	4.65	1.34	1.479	0.488685	0.539377	No
898	Female	≥50	Non-Hispanic White	High school	Married/Living with partner	1.3 - 3.5	<25	Former	Yes	No	No	No	Yes	52544.9	53155.2	1	61	167.7	83.1	2.534	4.68	1.78	0.813	0.495528	0.226328	Yes
899	Female	≥50	Other Hispanic	High school	Married/Living with partner	≥3.5	25 - 30	Never	Yes	Yes	No	No	No	6340.4	6724.77	1	62	159.9	95	2.845	4.99	1.32	1.784	0.594121	0.802964	No
900	Female	≥50	Mexican American	Less than high school	Widowed/divorced/Separated	<1.3	≥30	Never	Yes	No	Yes	No	No	6804.83	8164.68	1	65	146.4	123.4	0.595	2.95	1.5	1.874	0.842896	1.05306	No
901	Female	≥50	Non-Hispanic White	More than high school	Married/Living with partner	≥3.5	25 - 30	Former	Yes	No	No	No	No	55604.4	57189.7	1	67	163.9	91.7	3.388	6.15	2.43	0.723	0.559487	0.166465	No
902	Female	20-50	Mexican American	Less than high school	Married/Living with partner	1.3 - 3.5	25 - 30	Never	Yes	No	No	No	No	16631	16879.2	1	65	168.2	92.3	2.974	4.89	1.6	0.655	0.548751	0.224645	Yes
903	Female	≥50	Non-Hispanic White	Less than high school	Widowed/divorced/Separated	≥3.5	25 - 30	Now	Yes	Yes	Yes	No	No	37752.3	36697.4	2	59	160.7	105.5	0.724	3.54	1.29	3.319	0.656503	1.6891	Yes
904	Female	20-50	Other Race	More than high school	Married/Living with partner	≥3.5	<25	Never	No	No	No	No	No	70820.1	73392.9	2	68	166.3	75.8	2.146	3.85	1.01	1.524	0.455803	0.687766	No
905	Female	20-50	Non-Hispanic White	More than high school	Married/Living with partner	≥3.5	<25	Never	Yes	No	No	No	No	60428	60876.4	1	70	165.1	81	2.353	4.6	2.12	0.294	0.490612	0.0680377	No
906	Female	20-50	Non-Hispanic White	High school	Never married	1.3 - 3.5	<25	Never	Yes	No	No	No	No	59530.5	62197.9	1	68	171	75	3.31	5.87	1.97	1.287	0.438596	0.286535	No
907	Female	20-50	Non-Hispanic White	Less than high school	Married/Living with partner	<1.3	<25	Now	Yes	Yes	No	No	No	27331.9	27136.4	1	67	151.3	66.4	2.483	4.78	1.89	0.914	0.438863	0.212233	No
908	Female	20-50	Non-Hispanic Black	More than high school	Widowed/divorced/Separated	1.3 - 3.5	<25	Never	Yes	No	No	No	No	23203	23093.5	1	68	168.2	63.6	2.043	5.15	2.92	0.373	0.378121	0.0483011	No
909	Female	≥50	Other Race	High school	Married/Living with partner	≥3.5	≥30	Now	Yes	No	No	No	No	95352	95049.2	1	60	172	107	4.138	6.15	1.19	1.829	0.622093	0.956141	No
910	Female	20-50	Non-Hispanic White	More than high school	Never married	<1.3	≥30	Never	Yes	Yes	No	No	No	36501.2	38832.2	1	61	169.8	117.8	1.733	3.88	1.11	2.247	0.693757	1.40439	Yes
911	Female	≥50	Other Hispanic	High school	Married/Living with partner	≥3.5	25 - 30	Never	Yes	Yes	No	No	No	7716.62	7977.11	1	60	161	87.1	2.974	4.84	1.24	1.366	0.540994	0.595966	Yes
912	Female	20-50	Non-Hispanic White	More than high school	Married/Living with partner	≥3.5	<25	Former	Yes	Yes	No	No	No	105224	109410	2	65	161.4	70.4	2.87	4.63	1.34	0.903	0.436183	0.293936	No
913	Female	≥50	Mexican American	Less than high school	Widowed/divorced/Separated	<1.3	<25	Never	Yes	Yes	No	No	No	9121.61	10504.3	1	71	154.9	76	3.543	6.41	1.4	3.24	0.490639	1.13548	No
914	Female	≥50	Non-Hispanic White	More than high school	Widowed/divorced/Separated	1.3 - 3.5	<25	Former	Yes	No	Yes	No	No	31175	35752.8	2	63	151.5	87	2.664	5.43	2.38	0.858	0.574257	0.207022	Yes
915	Female	≥50	Non-Hispanic White	More than high school	Married/Living with partner	1.3 - 3.5	25 - 30	Former	Yes	Yes	No	No	No	105908	105572	1	67	162.3	99.2	3.181	5.87	1.53	2.54	0.611214	1.01469	Yes
916	Female	≥50	Non-Hispanic Black	High school	Widowed/divorced/Separated	≥3.5	≥30	Never	Yes	Yes	Yes	No	No	9548.84	11771.2	1	65	159.1	127.3	3.233	5.35	1.6	1.152	0.800126	0.576091	Yes
917	Female	20-50	Non-Hispanic White	High school	Married/Living with partner	1.3 - 3.5	<25	Never	Yes	No	No	No	No	70435.7	71430	2	62	163.1	66.9	2.586	4.65	1.89	0.384	0.410178	0.0833377	No
918	Female	≥50	Mexican American	More than high school	Married/Living with partner	≥3.5	<25	Never	Yes	No	No	No	No	16965.2	16765.5	1	66	164.1	91.8	6.31	8.84	1.14	3.071	0.559415	1.50699	No
919	Female	≥50	Non-Hispanic White	Less than high school	Married/Living with partner	1.3 - 3.5	25 - 30	Former	Yes	Yes	No	No	No	23231.8	22582.7	2	59	153.6	90	4.138	6.39	1.09	2.552	0.585938	1.37185	No
920	Female	20-50	Non-Hispanic White	More than high school	Married/Living with partner	≥3.5	<25	Never	Yes	No	No	No	No	75485.2	75837	1	74	171.2	84.1	2.741	4.78	1.71	0.711	0.491238	0.204252	No
921	Female	≥50	Mexican American	High school	Married/Living with partner	1.3 - 3.5	25 - 30	Former	Yes	No	No	No	No	18454.6	18729.9	2	65	170.9	103.2	3.801	5.79	1.22	1.705	0.603862	0.843922	No
922	Female	≥50	Other Hispanic	Less than high school	Married/Living with partner	1.3 - 3.5	≥30	Never	Yes	No	No	No	No	15524.7	15342	2	61	162.1	122.7	2.896	5.04	1.58	1.264	0.75694	0.605552	No
923	Female	20-50	Non-Hispanic White	More than high school	Married/Living with partner	≥3.5	25 - 30	Former	Yes	No	No	No	No	84088.4	87143.1	2	67	156.6	95.5	3.336	5.35	1.47	1.163	0.609834	0.482474	Yes
924	Female	≥50	Non-Hispanic Black	Less than high school	Widowed/divorced/Separated	<1.3	≥30	Never	Yes	Yes	No	No	No	23741	23641.8	1	61	156.8	113.5	3.129	4.63	1.24	0.587	0.723852	0.342662	No
925	Female	20-50	Non-Hispanic White	Less than high school	Married/Living with partner	<1.3	25 - 30	Now	Yes	No	No	No	No	26187	26223	1	67	159.2	99.3	3.155	5.35	1.86	0.734	0.623744	0.246144	Yes
926	Female	20-50	Non-Hispanic Black	High school	Never married	1.3 - 3.5	≥30	Never	Yes	Yes	No	No	No	27984.8	28456.2	1	59	158	154	6.129	7.55	1.27	0.361	0.974684	0.277056	No
927	Female	≥50	Non-Hispanic Black	High school	Widowed/divorced/Separated	1.3 - 3.5	25 - 30	Never	No	Yes	Yes	No	Yes	11192	11305.9	2	68	150.9	104.2	1.733	3.8	1.71	0.79	0.690524	0.319014	Yes
928	Female	≥50	Non-Hispanic Black	High school	Widowed/divorced/Separated	1.3 - 3.5	25 - 30	Former	Yes	No	No	No	No	10882.3	12071.3	1	74	161.7	97.7	5.612	8.61	2.51	1.084	0.604205	0.26094	No
929	Female	20-50	Other Race	More than high school	Married/Living with partner	1.3 - 3.5	≥30	Now	Yes	No	No	No	No	57998.7	58022.1	2	64	155.7	107	2.819	4.37	1.14	0.926	0.687219	0.558215	No
930	Female	20-50	Non-Hispanic Black	More than high school	Married/Living with partner	1.3 - 3.5	≥30	Never	No	No	No	No	No	23722.1	24191.3	1	59	159	95.9	3.62	5.09	1.24	0.497	0.603145	0.241744	No
931	Female	20-50	Mexican American	High school	Never married	<1.3	≥30	Never	Yes	No	No	No	No	20569.3	20346.8	2	71	140.1	91.7	3.724	5.61	1.45	0.971	0.654532	0.438311	No
932	Female	20-50	Mexican American	More than high school	Married/Living with partner	1.3 - 3.5	<25	Never	Yes	No	No	No	No	25484.2	26433.1	1	66	156.8	75.5	2.25	3.96	1.58	0.305	0.481505	0.0929488	No
933	Female	≥50	Other Hispanic	Less than high school	Widowed/divorced/Separated	<1.3	≥30	Never	Yes	No	No	No	No	11483.6	13778.5	1	72	146.6	106.5	3.776	6.18	1.76	1.411	0.726467	0.582412	Yes
934	Female	≥50	Non-Hispanic White	More than high school	Married/Living with partner	≥3.5	25 - 30	Never	Yes	No	No	No	No	95352	95049.2	1	60	166.4	88.4	4.5	7.09	2.22	0.802	0.53125	0.19192	No
935	Female	≥50	Non-Hispanic Black	Less than high school	Widowed/divorced/Separated	1.3 - 3.5	≥30	Former	Yes	No	No	No	No	21711.9	22452.7	2	64	168.9	108.4	2.767	5.46	1.94	1.626	0.6418	0.537921	No
936	Female	20-50	Non-Hispanic White	More than high school	Married/Living with partner	1.3 - 3.5	≥30	Never	Yes	No	No	No	No	84114.8	83513.3	1	67	162.1	101	3.724	5.51	1.01	1.705	0.623072	1.05182	No
937	Female	20-50	Other Hispanic	High school	Married/Living with partner	<1.3	<25	Never	No	No	No	No	No	17581.5	17861.1	2	68	155.7	83.5	2.353	4.65	1.84	1.027	0.536288	0.29933	No
938	Female	≥50	Mexican American	High school	Widowed/divorced/Separated	1.3 - 3.5	25 - 30	Never	Yes	No	No	No	No	6681.8	7235.33	2	72	151	93.2	2.689	4.68	1.55	0.96	0.617219	0.382277	No
939	Female	≥50	Non-Hispanic White	High school	Married/Living with partner	1.3 - 3.5	≥30	Never	No	Yes	Yes	Yes	No	35265.4	39513.5	2	61	156.7	100.6	3.155	5.46	1.24	2.314	0.641991	1.19804	Yes
940	Female	20-50	Other Hispanic	Less than high school	Married/Living with partner	<1.3	≥30	Now	Yes	Yes	Yes	No	No	23783.6	23526.3	2	61	161.2	114.2	4.707	6.93	1.34	1.942	0.708437	1.0267	No
941	Female	≥50	Non-Hispanic White	High school	Married/Living with partner	≥3.5	<25	Never	Yes	Yes	No	Yes	No	41815.9	45666.3	2	60	161.1	83.2	2.327	4.22	1.5	0.858	0.516449	0.295409	No
942	Female	20-50	Non-Hispanic White	More than high school	Married/Living with partner	≥3.5	≥30	Former	Yes	Yes	No	No	No	88636.9	88003	1	59	162.7	91	2.87	5.69	1.55	2.789	0.559312	1.0064	No
943	Female	≥50	Non-Hispanic White	Less than high school	Married/Living with partner	<1.3	25 - 30	Never	Yes	Yes	No	No	No	22871.8	22462.5	1	59	157.6	100.5	2.974	5.22	1.53	1.558	0.63769	0.649361	No
944	Female	≥50	Mexican American	More than high school	Married/Living with partner	1.3 - 3.5	25 - 30	Former	Yes	No	No	No	No	14963.4	15186.6	2	66	145.3	85.6	3.103	5.97	2.4	1.027	0.589126	0.252097	No
945	Female	≥50	Mexican American	Less than high school	Widowed/divorced/Separated	1.3 - 3.5	≥30	Former	Yes	Yes	Yes	Yes	No	10060.8	12071.3	1	66	144.7	108	2.793	5.17	1.47	1.964	0.746372	0.997193	No
946	Female	20-50	Non-Hispanic Black	More than high school	Married/Living with partner	1.3 - 3.5	≥30	Never	Yes	Yes	No	No	No	27356	29639.7	1	68	161.5	117.7	1.94	4.14	2.02	0.395	0.728793	0.142511	No
947	Female	≥50	Non-Hispanic Black	More than high school	Married/Living with partner	≥3.5	≥30	Former	Yes	Yes	Yes	No	No	6526.61	6599.91	2	70	169	108.4	1.733	4.5	1.91	1.852	0.64142	0.621942	No
948	Female	≥50	Other Hispanic	Less than high school	Never married	<1.3	<25	Never	Yes	Yes	No	No	Yes	7294.6	7400.47	2	61	149.4	75.7	2.405	4.63	1.78	0.982	0.506693	0.279535	Yes
949	Female	≥50	Non-Hispanic White	High school	Widowed/divorced/Separated	≥3.5	<25	Former	Yes	No	No	No	No	120732	120349	2	61	164.8	83	2.741	5.15	1.91	1.084	0.503641	0.285836	No
950	Female	≥50	Other Hispanic	More than high school	Married/Living with partner	≥3.5	25 - 30	Never	Yes	No	No	No	No	18281.4	18066.2	2	61	163.4	100.5	3.957	5.84	1.29	1.276	0.615055	0.60838	No
951	Female	≥50	Non-Hispanic Black	More than high school	Widowed/divorced/Separated	1.3 - 3.5	≥30	Never	Yes	Yes	No	No	No	11869.6	13222.5	2	64	163.5	107.8	1.603	3.26	1.45	0.474	0.659327	0.215532	Yes
952	Female	≥50	Other Hispanic	Less than high school	Married/Living with partner	≥3.5	≥30	Former	Yes	No	No	No	No	8132.96	8952.29	2	61	158.8	100.4	3.181	5.4	1.4	1.784	0.632242	0.805657	No
953	Female	≥50	Non-Hispanic White	More than high school	Married/Living with partner	≥3.5	≥30	Former	Yes	No	No	No	No	110295	112422	1	69	161	103.5	4.086	6.72	1.34	2.8	0.642857	1.34328	No
954	Female	20-50	Other Race	More than high school	Married/Living with partner	≥3.5	<25	Never	Yes	No	No	No	No	97707.3	98432.3	1	71	161.6	83.3	1.965	4.01	1.45	1.321	0.51547	0.469611	No
955	Female	20-50	Mexican American	Less than high school	Married/Living with partner	1.3 - 3.5	<25	Never	No	No	No	No	No	16428.4	19426.1	2	71	155.9	93	1.94	3.41	1.14	0.756	0.596536	0.395598	No
956	Female	≥50	Mexican American	More than high school	Widowed/divorced/Separated	<1.3	≥30	Former	Yes	Yes	No	No	No	9900.81	9784.26	1	70	159.3	104.5	4.5	6.78	1.73	1.197	0.655995	0.453888	No
957	Female	20-50	Non-Hispanic White	Less than high school	Never married	<1.3	≥30	Now	Yes	No	No	No	No	36688.3	36703.1	2	60	173.3	122.3	4.112	6.03	0.85	2.337	0.705713	1.94029	Yes
958	Female	20-50	Other Hispanic	More than high school	Widowed/divorced/Separated	≥3.5	≥30	Never	Yes	No	No	No	No	20875.4	20649.6	2	67	168.5	100.1	3.646	5.77	1.81	0.689	0.594065	0.226139	No
959	Female	20-50	Non-Hispanic Black	High school	Never married	<1.3	25 - 30	Never	Yes	Yes	Yes	No	No	19348.7	19690.4	1	59	160.5	93.4	4.163	6.44	1.4	1.919	0.581931	0.797662	Yes
960	Female	≥50	Non-Hispanic Black	High school	Widowed/divorced/Separated	<1.3	≥30	Never	Yes	Yes	Yes	No	Yes	7377.41	7781.89	1	74	167.6	153.9	4.655	6.67	1.27	1.637	0.918258	1.18361	No
961	Female	≥50	Non-Hispanic Black	More than high school	Married/Living with partner	1.3 - 3.5	≥30	Former	Yes	Yes	Yes	No	No	11630.6	11899.8	1	68	164.8	103.4	3.233	5.38	1.53	1.377	0.627427	0.564684	Yes
962	Female	≥50	Non-Hispanic Black	High school	Married/Living with partner	<1.3	≥30	Never	Yes	Yes	Yes	No	No	25246.2	27368.7	1	59	161.2	130.1	2.845	5.17	1.37	2.077	0.807072	1.22357	No
963	Female	≥50	Non-Hispanic White	High school	Widowed/divorced/Separated	1.3 - 3.5	<25	Never	No	No	No	No	No	23989.8	28502.8	1	60	164.9	81.6	2.664	5.84	2.66	1.118	0.494845	0.207984	No
964	Female	≥50	Non-Hispanic White	More than high school	Married/Living with partner	≥3.5	25 - 30	Never	Yes	No	No	No	No	104009	104569	2	59	168.5	90.5	4.991	7.53	1.81	1.603	0.537092	0.475668	Yes
965	Female	20-50	Mexican American	Less than high school	Married/Living with partner	<1.3	25 - 30	Never	Yes	No	No	No	No	23350.3	23582.7	1	69	151.2	95.8	2.767	4.58	1.5	0.666	0.633598	0.281317	Yes
966	Female	20-50	Other Hispanic	Less than high school	Married/Living with partner	1.3 - 3.5	≥30	Never	Yes	Yes	No	No	No	14568.2	14713.2	1	65	160.9	105	2.56	4.24	1.16	1.106	0.652579	0.622201	No
967	Female	20-50	Non-Hispanic Black	Less than high school	Married/Living with partner	1.3 - 3.5	<25	Now	Yes	No	No	No	No	26529.8	28721.5	2	68	168.6	83.2	2.793	4.55	1.16	1.321	0.493476	0.561967	No
968	Female	20-50	Non-Hispanic Black	More than high school	Never married	<1.3	25 - 30	Now	Yes	Yes	No	Yes	Yes	25898.2	27569.1	1	63	169.2	90.8	2.87	5.28	1.73	1.456	0.536643	0.451649	Yes
969	Female	20-50	Non-Hispanic White	More than high school	Never married	≥3.5	<25	Never	Yes	No	No	No	No	89818.3	90589.8	1	59	166.7	73.5	2.896	4.89	1.63	0.779	0.440912	0.210718	No
970	Female	20-50	Non-Hispanic White	Less than high school	Married/Living with partner	≥3.5	25 - 30	Former	Yes	No	No	No	No	85964.8	85350	2	63	167.8	90.7	4.06	5.72	1.16	1.061	0.540524	0.494393	No
971	Female	20-50	Non-Hispanic White	High school	Married/Living with partner	<1.3	<25	Now	Yes	No	No	No	No	36034.6	36049.1	2	60	164.6	71.8	3.103	4.5	0.83	1.253	0.436209	0.658518	Yes
972	Female	≥50	Non-Hispanic White	More than high school	Married/Living with partner	1.3 - 3.5	≥30	Never	No	Yes	Yes	No	No	36091.2	35082.8	2	62	162.1	126.7	4.526	7.47	1.4	3.41	0.781616	1.90379	Yes
973	Female	≥50	Non-Hispanic White	Less than high school	Widowed/divorced/Separated	1.3 - 3.5	≥30	Never	Yes	Yes	Yes	No	Yes	30810.3	32562.2	2	71	170.1	110.3	NA	11.9	0.47	28.778	0.648442	39.704	Yes
974	Female	20-50	Mexican American	Less than high school	Married/Living with partner	1.3 - 3.5	25 - 30	Never	Yes	No	No	No	No	16409.4	16216.3	1	68	143.8	82.2	3.181	5.3	1.29	1.795	0.571627	0.795404	Yes
975	Female	≥50	Mexican American	Less than high school	Widowed/divorced/Separated	<1.3	25 - 30	Former	Yes	Yes	Yes	No	No	9634.11	11094.5	1	71	152.9	103.4	2.819	4.99	1.34	1.818	0.676259	0.917492	No
976	Female	20-50	Mexican American	More than high school	Married/Living with partner	1.3 - 3.5	25 - 30	Never	Yes	No	No	No	No	22936.8	23165.1	2	70	160.5	87.5	2.405	3.85	1.19	0.542	0.545171	0.248305	No
977	Female	20-50	Non-Hispanic White	High school	Never married	≥3.5	≥30	Never	Yes	No	No	No	No	69387.1	70474	1	70	162.3	145.6	2.56	4.32	0.91	1.885	0.897104	1.85829	No
978	Female	20-50	Non-Hispanic White	High school	Married/Living with partner	<1.3	<25	Now	Yes	No	No	No	No	61164.9	61690.3	1	61	167.7	72.9	2.612	4.37	1.29	0.994	0.434705	0.334959	No
979	Female	≥50	Mexican American	Less than high school	Married/Living with partner	<1.3	≥30	Never	Yes	Yes	No	No	No	14515.1	14344.3	1	66	148.4	117.2	3.388	4.91	0.96	1.231	0.789757	1.0127	No
980	Female	20-50	Other Hispanic	More than high school	Married/Living with partner	<1.3	25 - 30	Now	Yes	No	No	No	No	23679.2	24250.9	2	61	174.6	91.8	3.129	4.84	0.93	1.694	0.525773	0.957699	No
981	Female	≥50	Non-Hispanic Black	More than high school	Widowed/divorced/Separated	1.3 - 3.5	≥30	Never	Yes	Yes	Yes	No	No	11318.9	11106.1	1	68	166.2	107.6	2.767	5.17	1.81	1.276	0.647413	0.456408	Yes
982	Female	≥50	Mexican American	Less than high school	Widowed/divorced/Separated	<1.3	≥30	Never	Yes	Yes	Yes	Yes	No	15789.4	15603.5	2	65	149	104.2	3.026	4.99	1.29	1.445	0.699329	0.783357	Yes
983	Female	20-50	Non-Hispanic White	More than high school	Widowed/divorced/Separated	≥3.5	<25	Never	Yes	No	No	No	No	70820.1	73919.7	2	68	164.4	77.8	3.077	5.17	1.86	0.531	0.473236	0.135101	No
984	Female	≥50	Non-Hispanic White	High school	Married/Living with partner	≥3.5	25 - 30	Never	Yes	Yes	No	No	No	32032.1	31930.4	2	59	170.3	93.3	2.689	4.76	1.55	1.106	0.547857	0.390922	No
985	Female	≥50	Non-Hispanic White	More than high school	Married/Living with partner	≥3.5	≥30	Never	Yes	Yes	No	No	No	113505	113144	2	62	154.8	110.6	3.284	5.46	1.45	1.603	0.71447	0.789859	Yes
986	Female	20-50	Non-Hispanic Black	Less than high school	Married/Living with partner	1.3 - 3.5	<25	Now	Yes	No	No	No	No	21944.9	21853.2	1	67	177.3	73.9	2.146	5.2	2.51	1.174	0.416808	0.194953	No
987	Female	20-50	Non-Hispanic White	High school	Married/Living with partner	<1.3	<25	Now	Yes	Yes	No	No	No	26187	26223	2	59	163.9	75.6	2.87	4.73	1.32	1.197	0.461257	0.418276	No
988	Female	20-50	Non-Hispanic White	More than high school	Never married	<1.3	≥30	Never	Yes	No	No	No	No	107290	114728	1	69	167.8	121	2.457	4.37	1.34	1.264	0.721097	0.680199	No
989	Female	≥50	Non-Hispanic White	More than high school	Widowed/divorced/Separated	≥3.5	<25	Never	Yes	Yes	No	No	No	37116.2	41767.2	1	60	155.2	78.3	4.215	6.31	1.47	1.344	0.50451	0.461267	Yes
990	Female	≥50	Non-Hispanic Black	More than high school	Never married	≥3.5	≥30	Never	No	Yes	No	No	No	8135.22	8226.59	2	69	167.6	127.5	4.939	6.72	1.29	1.061	0.76074	0.625694	No
991	Female	20-50	Non-Hispanic White	More than high school	Never married	1.3 - 3.5	<25	Now	Yes	No	No	No	No	28597.4	28608.9	1	62	186.7	72.4	2.121	4.65	2.12	0.892	0.387788	0.163164	No
992	Female	≥50	Non-Hispanic White	High school	Widowed/divorced/Separated	1.3 - 3.5	<25	Never	Yes	Yes	Yes	No	No	28717.9	34995.3	2	62	156.3	91.2	4.189	6.88	1.34	2.947	0.583493	1.28325	Yes
993	Female	≥50	Non-Hispanic White	High school	Widowed/divorced/Separated	≥3.5	25 - 30	Never	Yes	No	Yes	No	No	39806.3	43176.4	2	67	168.6	99.2	2.095	4.55	1.71	1.66	0.588375	0.571171	No
994	Female	≥50	Non-Hispanic Black	More than high school	Widowed/divorced/Separated	≥3.5	≥30	Former	Yes	Yes	No	No	No	9548.84	9369.3	1	65	153.3	95.4	3.672	5.64	1.63	0.723	0.622309	0.27603	No
995	Female	20-50	Non-Hispanic White	More than high school	Married/Living with partner	1.3 - 3.5	≥30	Former	Yes	Yes	No	No	No	65721.7	65251.7	1	60	164.5	100	3.439	5.46	1.34	1.479	0.607903	0.670961	No
996	Female	20-50	Mexican American	Less than high school	Married/Living with partner	<1.3	25 - 30	Never	Yes	No	No	No	No	19011	19655.2	2	72	153.3	85.3	2.948	4.42	1.09	0.835	0.556425	0.426252	No
997	Female	≥50	Non-Hispanic White	High school	Married/Living with partner	≥3.5	<25	Never	Yes	No	No	No	No	94583.4	94282.9	1	67	151.5	81.3	2.405	4.81	1.81	1.31	0.536634	0.388392	No
998	Female	≥50	Non-Hispanic White	High school	Married/Living with partner	≥3.5	≥30	Never	Yes	No	No	No	No	96663.6	96356.5	2	63	155.2	97.8	3.207	5.2	1.19	1.761	0.630155	0.932523	No
999	Female	≥50	Other Hispanic	More than high school	Married/Living with partner	≥3.5	25 - 30	Never	Yes	Yes	Yes	No	No	8975.58	8840.56	2	65	156.7	84.1	1.267	3.44	1.53	1.4	0.536694	0.491093	Yes
1000	Female	20-50	Non-Hispanic Black	More than high school	Never married	1.3 - 3.5	<25	Never	Yes	No	No	No	No	26529.8	26383.4	2	68	160.4	74.2	1.94	3.57	1.29	0.723	0.462594	0.259268	Yes
1001	Female	20-50	Non-Hispanic White	High school	Married/Living with partner	1.3 - 3.5	≥30	Never	Yes	Yes	No	No	No	97373.9	99236.8	2	63	162	117.5	4.707	7.16	1.45	2.224	0.725309	1.11247	Yes
1002	Female	20-50	Other Hispanic	Less than high school	Never married	<1.3	25 - 30	Never	Yes	No	No	No	No	17602.3	18027.3	2	62	162.2	99.2	2.327	4.27	1.55	0.835	0.611591	0.32947	No
1003	Female	≥50	Mexican American	Less than high school	Married/Living with partner	<1.3	≥30	Never	Yes	No	No	No	No	6187.94	6067.01	1	59	147.4	113.2	3.207	4.81	1.09	1.129	0.767978	0.795456	No
1004	Female	≥50	Mexican American	Less than high school	Married/Living with partner	<1.3	≥30	Now	Yes	Yes	Yes	No	No	5164.55	5101.78	2	72	163.9	148.1	2.896	5.4	2.17	0.745	0.9036	0.310222	Yes
1005	Female	20-50	Non-Hispanic White	More than high school	Never married	<1.3	25 - 30	Now	Yes	No	No	No	No	56846.1	57334.4	2	63	156.4	85.1	2.405	4.27	1.14	1.569	0.544118	0.748878	No
1006	Female	≥50	Non-Hispanic White	High school	Widowed/divorced/Separated	<1.3	≥30	Never	Yes	Yes	Yes	No	Yes	33715.3	33773.7	1	67	161.8	112.8	2.198	4.03	1.55	0.598	0.697157	0.268968	No
1007	Female	20-50	Non-Hispanic White	More than high school	Married/Living with partner	≥3.5	<25	Former	Yes	No	Yes	No	No	105878	111452	1	69	161.3	84.5	1.888	4.34	1.66	1.773	0.523869	0.55953	No
1008	Female	20-50	Non-Hispanic Black	More than high school	Never married	1.3 - 3.5	≥30	Never	Yes	No	Yes	No	No	23944.2	25475.2	1	64	163	125.3	4.086	6.03	1.4	1.197	0.768712	0.657248	No
1009	Female	20-50	Non-Hispanic White	More than high school	Married/Living with partner	<1.3	≥30	Never	Yes	No	No	No	No	30711.4	30723.8	2	59	151.4	102.1	3.077	5.09	1.53	1.084	0.674373	0.477791	No
1010	Female	20-50	Non-Hispanic White	More than high school	Married/Living with partner	≥3.5	<25	Former	Yes	No	No	No	No	60415.6	60863.8	2	69	175	85.5	2.198	3.72	1.4	0.294	0.488571	0.1026	No
1011	Female	≥50	Other Race	Less than high school	Widowed/divorced/Separated	<1.3	<25	Now	Yes	Yes	No	No	No	21709.9	22356.2	2	62	164.7	71.8	3	5.15	1.68	1.027	0.435944	0.266497	Yes
1012	Female	≥50	Non-Hispanic White	High school	Married/Living with partner	1.3 - 3.5	25 - 30	Former	Yes	No	No	No	No	42969.4	41946.2	1	69	151.9	94.5	3.776	6.03	1.42	1.784	0.62212	0.781593	No
1013	Female	≥50	Other Hispanic	Less than high school	Never married	1.3 - 3.5	<25	Never	Yes	No	No	No	No	5928.33	5846.06	1	68	155.5	84.8	3.414	5.48	1.58	1.095	0.545338	0.37794	No
1014	Female	≥50	Mexican American	High school	Married/Living with partner	≥3.5	≥30	Never	Yes	Yes	No	No	No	6653.46	6561.52	2	70	152.9	101.1	2.664	4.55	1.53	0.768	0.661216	0.331905	No
1015	Female	≥50	Non-Hispanic White	High school	Married/Living with partner	1.3 - 3.5	25 - 30	Never	No	Yes	No	No	No	35990.3	35674.2	1	60	164.1	93.7	1.862	3.75	1.24	1.423	0.570993	0.655261	No
1016	Female	≥50	Non-Hispanic White	Less than high school	Married/Living with partner	<1.3	<25	Former	Yes	No	No	No	No	26343.2	25607.1	2	59	163.4	92.4	3.801	5.97	1.24	2.043	0.565483	0.93168	No
1017	Female	≥50	Non-Hispanic White	More than high school	Widowed/divorced/Separated	≥3.5	≥30	Never	Yes	Yes	No	No	No	36045.6	38143.1	2	66	172.9	120.3	3.077	4.78	1.06	1.389	0.695778	0.911732	Yes
1018	Female	20-50	Other Hispanic	Less than high school	Never married	<1.3	<25	Former	Yes	No	No	No	No	23453.3	23199.6	1	69	160.6	66.1	2.379	4.5	1.84	0.598	0.411582	0.133764	Yes
1019	Female	≥50	Non-Hispanic Black	Less than high school	Never married	≥3.5	25 - 30	Never	Yes	No	No	No	No	10147.3	10545.7	1	62	152.7	93.8	3.414	7.24	2.74	2.393	0.614276	0.536483	No
1020	Female	20-50	Other Hispanic	More than high school	Married/Living with partner	1.3 - 3.5	≥30	Never	Yes	No	No	No	No	16480.5	16302.2	2	62	159	117.2	2.87	5.38	1.06	3.172	0.737107	2.20576	No
1021	Female	20-50	Non-Hispanic Black	More than high school	Never married	<1.3	25 - 30	Now	Yes	Yes	No	No	Yes	24901.2	25328.2	2	64	154.8	96	1.888	4.89	2.46	1.197	0.620155	0.301758	Yes
1022	Female	≥50	Other Hispanic	Less than high school	Widowed/divorced/Separated	<1.3	≥30	Never	Yes	Yes	Yes	No	Yes	7294.6	7400.47	2	61	159.5	108.5	2.689	5.09	0.83	3.421	0.680251	2.80378	No
1023	Female	20-50	Other Hispanic	More than high school	Married/Living with partner	1.3 - 3.5	<25	Never	Yes	No	No	No	No	21315	21380.7	2	62	170.4	84.5	2.379	3.67	0.96	0.734	0.495892	0.379151	No
1024	Female	≥50	Other Hispanic	Less than high school	Married/Living with partner	<1.3	≥30	Never	Yes	No	Yes	No	No	4791.42	5274.12	1	62	148.7	98.6	2.224	4.5	1.47	1.761	0.66308	0.794343	Yes
1025	Female	20-50	Mexican American	High school	Married/Living with partner	1.3 - 3.5	≥30	Never	Yes	No	No	No	No	14193.9	17136.3	2	73	162.8	112.7	3.31	5.09	1.37	0.914	0.69226	0.461844	No
1026	Female	20-50	Non-Hispanic White	Less than high school	Married/Living with partner	<1.3	≥30	Now	Yes	Yes	No	No	No	29360.2	30149.5	1	61	171	121.8	3.31	5.07	0.83	2.021	0.712281	1.73436	Yes
1027	Female	≥50	Other Hispanic	More than high school	Widowed/divorced/Separated	<1.3	≥30	Never	Yes	Yes	No	No	No	11540.5	11404.7	2	62	155.5	100.2	3.284	5.22	1.16	1.682	0.644373	0.934341	No
1028	Female	≥50	Non-Hispanic Black	More than high school	Widowed/divorced/Separated	≥3.5	25 - 30	Former	Yes	No	No	No	No	23852.2	25857.5	1	68	174.5	92.7	3.801	5.92	1.84	0.644	0.531232	0.185931	No
1029	Female	≥50	Other Hispanic	Less than high school	Widowed/divorced/Separated	<1.3	≥30	Former	Yes	Yes	No	No	No	7294.6	7400.47	2	61	165.4	113	4.396	6.28	0.96	2.032	0.683192	1.44609	Yes
1030	Female	20-50	Mexican American	High school	Never married	≥3.5	≥30	Never	Yes	No	No	No	No	22823	23672.7	2	66	163.9	100.6	1.345	2.84	1.01	1.061	0.613789	0.644782	No
1031	Female	≥50	Non-Hispanic White	High school	Widowed/divorced/Separated	1.3 - 3.5	25 - 30	Never	Yes	Yes	No	No	No	55604.4	57967.2	1	67	166.7	84.6	2.586	4.84	1.76	1.084	0.507498	0.312573	No
1032	Female	20-50	Non-Hispanic White	More than high school	Never married	<1.3	≥30	Never	Yes	No	No	No	No	69372.8	74182.7	2	69	162.1	108	3.569	5.46	1.4	1.05	0.666255	0.499692	No
1033	Female	≥50	Non-Hispanic White	High school	Married/Living with partner	1.3 - 3.5	<25	Never	Yes	Yes	No	No	No	52080.9	51941.4	2	61	159.8	82.6	3.414	5.56	1.29	1.852	0.516896	0.742087	No
1034	Female	≥50	Non-Hispanic White	More than high school	Widowed/divorced/Separated	1.3 - 3.5	25 - 30	Now	Yes	No	No	No	No	25765.4	29415.4	2	60	159.8	88.8	2.431	4.45	1.34	1.479	0.555695	0.613338	Yes
1035	Female	≥50	Non-Hispanic White	More than high school	Married/Living with partner	≥3.5	<25	Never	Yes	No	No	No	No	31875.3	33151.3	2	72	166.9	86.7	3.233	5.46	1.71	1.14	0.519473	0.346315	Yes
1036	Female	20-50	Non-Hispanic White	High school	Never married	1.3 - 3.5	25 - 30	Never	Yes	No	No	No	No	90028.2	95054.2	1	61	154.7	89	2.379	4.91	2.09	0.96	0.575307	0.264256	No
1037	Female	20-50	Mexican American	Less than high school	Widowed/divorced/Separated	1.3 - 3.5	<25	Never	Yes	No	No	No	No	14749.9	14576.3	1	70	147.6	74.7	4.189	6.41	1.66	1.242	0.506098	0.378659	No
1038	Female	≥50	Non-Hispanic Black	More than high school	Married/Living with partner	≥3.5	25 - 30	Never	Yes	No	No	No	No	22428.7	22837.2	1	59	164	92.5	2.069	4.29	1.89	0.734	0.564024	0.219044	No
1039	Female	≥50	Non-Hispanic White	Less than high school	Married/Living with partner	1.3 - 3.5	≥30	Former	No	Yes	Yes	No	Yes	69052.2	71231	2	60	160.4	99.7	1.164	3.75	1.06	3.342	0.621571	1.95971	Yes
1040	Female	≥50	Non-Hispanic Black	Less than high school	Married/Living with partner	<1.3	≥30	Never	No	Yes	No	No	No	12407.8	12462	1	59	166.3	109.9	2.457	4.27	1.34	1.005	0.660854	0.49564	No
1041	Female	20-50	Non-Hispanic White	More than high school	Married/Living with partner	≥3.5	<25	Never	Yes	No	No	No	No	71121	71760.7	1	67	149.4	64.6	1.577	4.27	2.17	1.152	0.432396	0.229549	No
1042	Female	20-50	Non-Hispanic White	High school	Married/Living with partner	1.3 - 3.5	<25	Former	Yes	No	No	No	No	69372.8	74182.7	2	69	167.4	71.5	1.448	4.29	2.02	1.795	0.427121	0.379545	No
1043	Female	≥50	Non-Hispanic White	High school	Married/Living with partner	1.3 - 3.5	≥30	Former	Yes	No	No	No	No	55519.3	57623.7	2	64	156.3	124.2	2.405	5.09	1.71	2.145	0.794626	0.996767	No
1044	Female	≥50	Non-Hispanic White	Less than high school	Widowed/divorced/Separated	<1.3	≥30	Former	Yes	Yes	No	Yes	No	21236.8	23659	1	61	165.4	105.6	5.25	8.22	2.79	0.406	0.638452	0.0929074	Yes
1045	Female	≥50	Mexican American	More than high school	Married/Living with partner	≥3.5	25 - 30	Never	Yes	No	No	No	No	10914.5	11074.3	2	74	156.7	94.5	3.646	5.95	1.22	2.371	0.603063	1.17202	Yes
1046	Female	20-50	Mexican American	High school	Married/Living with partner	1.3 - 3.5	<25	Never	Yes	No	No	No	No	18157.7	18828.7	2	64	153.8	76.5	3.155	5.28	1.58	1.163	0.497399	0.366124	No
1047	Female	≥50	Non-Hispanic White	More than high school	Widowed/divorced/Separated	<1.3	25 - 30	Never	Yes	Yes	No	Yes	No	27208.2	30617.6	2	67	156.5	98.7	2.224	4.47	1.84	0.892	0.630671	0.305738	No
1048	Female	20-50	Other Hispanic	More than high school	Never married	≥3.5	<25	Never	Yes	No	No	No	No	20954.5	21734.7	2	72	177.9	79.8	1.888	4.4	1.94	1.219	0.448567	0.281857	No
1049	Female	≥50	Mexican American	More than high school	Married/Living with partner	≥3.5	25 - 30	Former	Yes	Yes	No	No	No	6274.26	7614.7	2	71	150.2	86.2	2.534	4.24	1.24	1.005	0.573901	0.465138	No
1050	Female	≥50	Non-Hispanic Black	Less than high school	Widowed/divorced/Separated	<1.3	<25	Never	Yes	Yes	No	No	No	11238.2	11372.4	2	64	153	81	3.026	5.51	2.12	0.813	0.529412	0.203024	Yes
1051	Female	20-50	Other Hispanic	More than high school	Widowed/divorced/Separated	<1.3	25 - 30	Now	Yes	No	No	No	No	16897.2	16714.4	1	62	156	87.5	2.534	4.27	0.91	1.795	0.560897	1.10639	No
1052	Female	≥50	Other Hispanic	More than high school	Widowed/divorced/Separated	1.3 - 3.5	<25	Now	Yes	No	No	No	No	8917.13	8916.72	1	72	156.8	68.6	3.362	5.87	1.53	2.168	0.4375	0.619935	No
1053	Female	20-50	Other Hispanic	Less than high school	Married/Living with partner	<1.3	25 - 30	Former	Yes	Yes	No	No	No	17358.1	18826.2	1	73	148.4	86	2.534	5.53	2.25	1.66	0.579515	0.427553	No
1054	Female	20-50	Mexican American	High school	Married/Living with partner	1.3 - 3.5	25 - 30	Never	Yes	No	No	No	Yes	24082.9	24322.6	2	65	157.8	90.6	1.965	3.26	0.96	0.734	0.574144	0.438981	Yes
1055	Female	≥50	Non-Hispanic White	High school	Married/Living with partner	1.3 - 3.5	<25	Never	Yes	No	No	No	No	55839.5	55349.1	2	60	168.9	95.5	1.319	3.49	1.09	2.36	0.565423	1.22422	No
1056	Female	≥50	Non-Hispanic Black	High school	Married/Living with partner	≥3.5	≥30	Former	Yes	Yes	Yes	No	No	11494.1	11111.7	1	59	163.9	121	2.638	5.12	2.17	0.689	0.738255	0.234404	Yes
1057	Female	≥50	Other Race	More than high school	Married/Living with partner	≥3.5	25 - 30	Never	No	Yes	No	No	No	62262.3	66143.9	2	59	151.9	100.5	1.991	4.27	1.29	2.156	0.661619	1.10578	No
1058	Female	≥50	Mexican American	More than high school	Married/Living with partner	1.3 - 3.5	≥30	Former	Yes	Yes	Yes	No	No	9900.81	9784.26	1	70	160.1	112.6	3.181	5.69	1.03	3.206	0.70331	2.18914	Yes
1059	Female	20-50	Non-Hispanic White	More than high school	Married/Living with partner	<1.3	<25	Never	No	No	No	No	No	25935.4	25945.9	1	60	165.9	89	2.638	4.6	1.68	0.61	0.536468	0.194789	No
1060	Female	20-50	Non-Hispanic White	Less than high school	Never married	1.3 - 3.5	≥30	Never	Yes	No	No	No	No	93436.6	99104	1	69	170.1	124.3	4.551	6.72	0.98	2.574	0.730747	1.91933	No
1061	Female	20-50	Non-Hispanic White	More than high school	Never married	<1.3	≥30	Now	Yes	No	No	No	No	37602	39247.7	2	67	163.4	118.1	4.241	6.18	1.03	1.987	0.722766	1.39431	Yes
1062	Female	≥50	Non-Hispanic Black	More than high school	Married/Living with partner	1.3 - 3.5	≥30	Now	Yes	Yes	Yes	No	No	11011.9	11135.6	1	68	169.4	118.4	2.095	4.06	1.19	1.694	0.698937	0.994958	No
1063	Female	20-50	Non-Hispanic White	More than high school	Never married	≥3.5	<25	Former	Yes	No	No	No	No	72535.5	76935.2	2	73	159.7	74.2	2.638	4.53	1.73	0.339	0.464621	0.0910443	No
1064	Female	20-50	Mexican American	More than high school	Married/Living with partner	<1.3	≥30	Never	Yes	No	No	No	No	25876.3	26839.7	1	66	149.8	90.3	3.336	4.97	0.83	1.739	0.602804	1.26298	No
1065	Female	≥50	Other Hispanic	Less than high school	Married/Living with partner	<1.3	25 - 30	Never	Yes	Yes	No	No	No	7906.01	9339.6	2	69	163.8	102	3.905	6.31	1.6	1.75	0.622711	0.68109	Yes
1066	Female	20-50	Non-Hispanic Black	More than high school	Married/Living with partner	≥3.5	25 - 30	Never	Yes	No	No	No	No	39214.1	39029	2	65	166.4	96.6	2.638	4.63	1.78	0.474	0.580529	0.15459	No
1067	Female	≥50	Other Hispanic	Less than high school	Widowed/divorced/Separated	<1.3	<25	Never	Yes	No	No	No	No	5444.78	5885.99	1	73	153.2	84.9	5.069	7.45	1.16	2.664	0.554178	1.2727	No
1068	Female	20-50	Non-Hispanic Black	More than high school	Married/Living with partner	≥3.5	≥30	Now	Yes	Yes	No	No	No	26018.1	25895.3	2	71	167.7	125.5	2.689	4.24	1.34	0.463	0.74836	0.258575	No
1069	Female	20-50	Non-Hispanic White	Less than high school	Married/Living with partner	<1.3	25 - 30	Now	Yes	No	No	No	No	25545.7	26710.9	1	68	168.7	104.1	2.405	3.88	0.85	1.332	0.617072	0.966988	Yes
1070	Female	20-50	Non-Hispanic White	Less than high school	Married/Living with partner	1.3 - 3.5	<25	Never	Yes	No	No	No	No	21355.3	21202.6	1	60	152.1	61.1	3.207	5.69	2.04	0.96	0.401709	0.18904	No
1071	Female	≥50	Non-Hispanic White	More than high school	Married/Living with partner	≥3.5	25 - 30	Never	Yes	Yes	No	No	No	32369.9	32422.8	2	60	155.4	98.8	3.724	5.79	1.34	1.592	0.635779	0.755343	Yes
1072	Female	20-50	Non-Hispanic White	Less than high school	Widowed/divorced/Separated	<1.3	≥30	Now	Yes	No	No	No	No	30240.8	30024.5	2	60	158.7	106.1	2.405	3.93	1.09	0.971	0.668557	0.595568	Yes
1073	Female	20-50	Non-Hispanic Black	Less than high school	Never married	<1.3	<25	Never	Yes	No	No	No	No	25807.6	26296.9	2	67	174.8	88.3	2.87	4.86	1.71	0.632	0.505149	0.186698	No
1074	Female	20-50	Non-Hispanic White	More than high school	Married/Living with partner	≥3.5	<25	Never	Yes	No	No	No	No	72384.7	73275.4	1	63	164	89.3	2.664	4.84	1.66	1.106	0.544512	0.362789	No
1075	Female	20-50	Mexican American	Less than high school	Married/Living with partner	<1.3	25 - 30	Never	Yes	No	No	No	No	23849.4	23568.7	1	71	159.1	93.9	6.543	9.15	1.6	2.19	0.590195	0.807829	Yes
1076	Female	20-50	Other Race	More than high school	Never married	1.3 - 3.5	<25	Never	Yes	No	No	No	No	30434.1	30266.2	1	61	162	75	1.241	2.95	1.42	0.621	0.462963	0.202465	Yes
1077	Female	≥50	Non-Hispanic White	High school	Married/Living with partner	1.3 - 3.5	25 - 30	Former	Yes	No	No	No	No	40014.4	43402	2	62	155.4	89	4.888	6.75	1.29	1.219	0.572716	0.541194	No
1078	Female	20-50	Non-Hispanic White	High school	Married/Living with partner	<1.3	<25	Now	Yes	No	No	No	No	27933	27733.2	2	63	164.3	88	4.396	6.75	1.29	2.326	0.535606	0.965751	No
1079	Female	≥50	Other Hispanic	Less than high school	Never married	<1.3	≥30	Never	Yes	Yes	Yes	No	Yes	6809.44	7669.69	1	72	156.2	102.4	2.172	3.44	1.03	0.531	0.65557	0.337968	Yes
1080	Female	≥50	Mexican American	Less than high school	Widowed/divorced/Separated	≥3.5	25 - 30	Now	Yes	No	No	No	No	8975.58	9827.23	2	65	149.6	87.1	4.319	6.15	1.24	1.276	0.582219	0.599122	No
1081	Female	≥50	Non-Hispanic White	Less than high school	Married/Living with partner	1.3 - 3.5	≥30	Former	Yes	Yes	No	No	No	36091.2	36232.4	2	63	163.1	131.9	2.224	4.68	1.32	2.484	0.808706	1.52184	Yes
1082	Female	20-50	Non-Hispanic White	Less than high school	Widowed/divorced/Separated	<1.3	<25	Now	Yes	Yes	No	No	No	26187	26223	1	67	157.1	78.4	3.284	5.25	1.55	0.903	0.499045	0.290734	Yes
1083	Female	20-50	Non-Hispanic White	More than high school	Married/Living with partner	1.3 - 3.5	≥30	Never	Yes	No	No	No	No	105878	105858	1	69	167	115.3	3.75	6.54	1.09	3.748	0.690419	2.37403	No
1084	Female	≥50	Non-Hispanic White	High school	Widowed/divorced/Separated	1.3 - 3.5	≥30	Former	Yes	Yes	No	No	No	28968.6	34519.2	1	63	154.2	111.7	2.689	4.63	1.06	1.942	0.724384	1.32713	No
1085	Female	≥50	Non-Hispanic White	More than high school	Married/Living with partner	≥3.5	25 - 30	Never	Yes	No	No	No	No	101233	107312	2	64	158.3	89.5	3	5.17	1.45	1.558	0.565382	0.607493	No
1086	Female	≥50	Non-Hispanic White	More than high school	Married/Living with partner	≥3.5	<25	Now	Yes	Yes	No	No	No	119055	125825	1	69	158	85.8	3.75	6.05	1.58	1.603	0.543038	0.550943	Yes
1087	Female	≥50	Other Hispanic	High school	Never married	1.3 - 3.5	≥30	Now	Yes	No	Yes	No	No	10478.1	10354.8	1	62	157	104.5	2.56	4.65	1.45	1.4	0.665605	0.642653	No
1088	Female	20-50	Other Hispanic	More than high school	Married/Living with partner	<1.3	25 - 30	Now	Yes	No	No	No	No	22291.9	22029.5	2	66	167.3	100.1	1.371	3.67	1.91	0.869	0.598326	0.272223	No
1089	Female	20-50	Mexican American	High school	Married/Living with partner	≥3.5	≥30	Now	Yes	No	No	No	No	36405	35976.5	2	70	153.7	109.4	3.258	5.56	1.91	0.847	0.711776	0.315641	No
1090	Female	≥50	Non-Hispanic White	More than high school	Married/Living with partner	<1.3	≥30	Never	Yes	Yes	No	No	Yes	25164.3	25456.5	2	59	162.7	106	3.103	5.02	1.5	0.914	0.651506	0.396984	No
1091	Female	≥50	Non-Hispanic White	High school	Married/Living with partner	≥3.5	≥30	Now	Yes	Yes	Yes	No	No	118719	118342	2	60	163.7	106	1.862	3.47	1.19	0.881	0.647526	0.479387	Yes
1092	Female	20-50	Non-Hispanic Black	More than high school	Never married	1.3 - 3.5	<25	Never	Yes	No	No	No	No	35458.5	35291.2	2	65	172	79.7	2.095	4.24	1.97	0.384	0.463372	0.0903223	No
1093	Female	20-50	Non-Hispanic White	High school	Widowed/divorced/Separated	<1.3	<25	Now	Yes	Yes	No	No	No	104003	109479	2	59	158.7	77.7	4.913	7.06	1.66	1.05	0.489603	0.309689	Yes
1094	Female	20-50	Non-Hispanic Black	More than high school	Never married	1.3 - 3.5	<25	Never	Yes	No	No	No	No	26529.8	26383.4	2	68	161.8	75.5	2.25	3.85	1.27	0.723	0.466625	0.265646	Yes
1095	Female	≥50	Non-Hispanic White	Less than high school	Married/Living with partner	<1.3	<25	Never	Yes	Yes	No	No	No	26343.2	26961.1	2	59	163.8	85.7	1.552	3.7	1.68	1.005	0.523199	0.312985	No
1096	Female	≥50	Mexican American	Less than high school	Married/Living with partner	<1.3	≥30	Never	Yes	Yes	No	No	No	5640.18	6495.13	2	69	151.1	119.5	3.569	5.84	1.09	2.574	0.790867	1.86761	Yes
1097	Female	20-50	Non-Hispanic Black	More than high school	Married/Living with partner	1.3 - 3.5	25 - 30	Never	Yes	No	No	No	No	10986.6	10934.7	2	70	152.8	88.7	3.258	5.43	1.86	0.655	0.580497	0.204422	No
1098	Female	≥50	Non-Hispanic White	High school	Widowed/divorced/Separated	<1.3	25 - 30	Never	Yes	Yes	Yes	No	Yes	32545.4	33172.9	1	69	160.6	104.8	4.319	7.03	1.16	3.364	0.652553	1.8924	No
1099	Female	≥50	Non-Hispanic White	Less than high school	Widowed/divorced/Separated	<1.3	<25	Now	Yes	No	No	No	Yes	29871.2	31665.1	1	61	166	78.6	2.017	5.22	2.95	0.565	0.473494	0.0906861	Yes
1100	Female	20-50	Non-Hispanic Black	More than high school	Widowed/divorced/Separated	1.3 - 3.5	≥30	Never	Yes	No	No	No	No	26854.5	27343.6	1	59	150.7	92.5	3.362	5.38	1.63	0.824	0.613802	0.31029	No
1101	Female	≥50	Non-Hispanic White	More than high school	Married/Living with partner	1.3 - 3.5	25 - 30	Never	Yes	Yes	No	No	No	23989.8	24268.4	1	60	165.5	93	3.077	5.97	1.63	2.766	0.561934	0.953563	No
1102	Female	20-50	Mexican American	More than high school	Married/Living with partner	1.3 - 3.5	25 - 30	Never	Yes	No	No	No	No	11780.5	13916.7	1	70	166.9	84	3.879	5.82	1.37	1.219	0.503295	0.447823	No
1103	Female	≥50	Non-Hispanic White	High school	Widowed/divorced/Separated	1.3 - 3.5	<25	Now	Yes	No	No	No	No	21236.8	23659	2	63	157.8	89.3	4.319	7.63	2.35	2.077	0.565906	0.500165	No
1104	Female	≥50	Non-Hispanic Black	High school	Widowed/divorced/Separated	1.3 - 3.5	<25	Now	Yes	No	No	No	No	23741	23641.8	2	64	157	83.6	1.81	4.32	2.12	0.869	0.532484	0.218268	No
1105	Female	≥50	Non-Hispanic White	High school	Widowed/divorced/Separated	1.3 - 3.5	≥30	Never	Yes	Yes	Yes	Yes	Yes	26962.2	28597.4	2	61	151.4	104.3	2.974	5.17	1.86	0.756	0.688904	0.280006	No
1106	Female	20-50	Other Race	More than high school	Married/Living with partner	≥3.5	<25	Never	Yes	No	No	No	No	80224.4	81876.1	2	60	154.4	71	1.319	2.97	1.24	0.926	0.459845	0.3434	No
1107	Female	20-50	Non-Hispanic White	More than high school	Married/Living with partner	1.3 - 3.5	<25	Never	Yes	No	No	No	No	71033.6	71062.3	2	60	171.8	79.8	1.81	3.9	1.81	0.61	0.464494	0.156542	No
1108	Female	20-50	Non-Hispanic Black	High school	Widowed/divorced/Separated	1.3 - 3.5	≥30	Former	Yes	Yes	No	No	No	26854.5	27343.6	1	59	168.6	119.6	3.62	5.25	1.27	0.79	0.709371	0.441262	Yes
1109	Female	20-50	Other Hispanic	More than high school	Married/Living with partner	1.3 - 3.5	25 - 30	Never	Yes	Yes	No	No	No	24972.8	25049.8	2	61	169.9	94.5	1.81	4.45	2.17	0.994	0.55621	0.25478	No
1110	Female	≥50	Non-Hispanic White	More than high school	Widowed/divorced/Separated	≥3.5	25 - 30	Now	Yes	No	No	No	No	87778.7	90642	1	65	162.8	96.8	4.319	6.54	1.29	2.01	0.594595	0.926461	No
1111	Female	≥50	Other Hispanic	Less than high school	Married/Living with partner	1.3 - 3.5	≥30	Never	Yes	Yes	No	No	No	5640.18	6495.13	2	69	158.6	107.4	2.276	4.42	1.76	0.858	0.677175	0.330123	Yes
1112	Female	≥50	Non-Hispanic White	Less than high school	Married/Living with partner	1.3 - 3.5	25 - 30	Former	Yes	No	No	No	No	27909.1	27820.5	1	67	159.7	101.1	4.086	6.31	1.06	2.518	0.633062	1.50382	Yes
1113	Female	≥50	Mexican American	High school	Married/Living with partner	1.3 - 3.5	≥30	Never	Yes	No	No	No	No	6017.79	6385.33	2	88	151.4	100.6	2.767	4.86	1.42	1.445	0.664465	0.676163	Yes
1114	Female	20-50	Mexican American	Less than high school	Married/Living with partner	≥3.5	25 - 30	Never	Yes	No	No	No	No	17546.5	18084.6	2	86	169.4	82.3	3.569	5.51	1.63	0.689	0.485832	0.205361	No
1115	Female	≥50	Mexican American	Less than high school	Married/Living with partner	<1.3	25 - 30	Never	Yes	Yes	No	No	No	6068.27	5845.77	2	86	162	101.8	4.215	6.67	1.24	2.631	0.628395	1.33331	No
1116	Female	20-50	Non-Hispanic White	High school	Married/Living with partner	<1.3	<25	Now	Yes	No	No	No	No	21345.8	21763.5	2	81	164.1	75.8	3.155	5.07	1.24	1.479	0.461913	0.550944	No
1117	Female	≥50	Non-Hispanic Black	More than high school	Never married	1.3 - 3.5	≥30	Now	Yes	No	No	No	No	17546.5	18341.3	1	79	176.6	120.7	5.715	7.47	0.88	1.931	0.683465	1.49974	Yes
1118	Female	20-50	Non-Hispanic White	More than high school	Married/Living with partner	≥3.5	<25	Never	Yes	No	No	No	No	60492.4	62794.1	1	76	172.4	71.9	2.405	5.02	2.3	0.655	0.417053	0.11877	No
1119	Female	≥50	Non-Hispanic White	More than high school	Married/Living with partner	≥3.5	<25	Never	Yes	Yes	No	No	Yes	105176	106549	2	76	170.7	77.9	3	5.79	2.22	1.231	0.456356	0.253052	Yes
1120	Female	20-50	Mexican American	Less than high school	Married/Living with partner	<1.3	25 - 30	Now	Yes	No	No	No	No	19336.9	19738.7	2	86	154.9	86.4	2.017	3.96	1.55	0.824	0.557779	0.296523	No
1121	Female	20-50	Non-Hispanic White	Less than high school	Married/Living with partner	<1.3	25 - 30	Now	Yes	No	No	No	No	22013.4	22444.2	2	78	162.8	96.4	4.163	5.84	0.96	1.558	0.592138	0.96099	No
1122	Female	20-50	Other Hispanic	More than high school	Married/Living with partner	1.3 - 3.5	<25	Never	Yes	No	No	No	No	24826.1	25452.9	2	77	154.8	79.7	2.638	4.32	1.4	0.644	0.514858	0.236835	No
1123	Female	≥50	Non-Hispanic White	Less than high school	Never married	1.3 - 3.5	≥30	Never	Yes	Yes	Yes	No	No	110972	112422	2	80	156.5	132	2.534	4.94	0.8	3.511	0.84345	3.70169	No
1124	Female	≥50	Other Hispanic	Less than high school	Married/Living with partner	<1.3	25 - 30	Never	Yes	No	No	No	No	14309.2	14542.4	2	78	164.2	97.3	3.155	5.43	1.55	1.558	0.59257	0.595628	No
1125	Female	20-50	Non-Hispanic Black	More than high school	Never married	1.3 - 3.5	≥30	Now	Yes	No	No	No	No	34425.8	33511.3	2	83	166.5	102.3	2.353	4.24	1.5	0.847	0.614414	0.346939	No
1126	Female	20-50	Non-Hispanic Black	High school	Never married	≥3.5	≥30	Now	Yes	No	No	No	No	27045.2	29040.5	2	88	156.1	114.6	3.879	5.74	0.88	2.134	0.734145	1.7803	No
1127	Female	20-50	Non-Hispanic White	Less than high school	Married/Living with partner	<1.3	<25	Now	No	No	No	No	No	27259.8	27279.4	1	77	166.5	85.6	1.655	4.29	1.76	1.931	0.514114	0.564065	No
1128	Female	20-50	Other Hispanic	Less than high school	Never married	<1.3	25 - 30	Now	Yes	Yes	No	Yes	No	21281.1	21607.3	1	77	165.5	96.1	1.267	4.09	0.83	4.324	0.580665	3.02505	Yes
1129	Female	20-50	Non-Hispanic Black	High school	Married/Living with partner	<1.3	25 - 30	Never	Yes	No	No	No	No	34192.3	33284	2	78	160.6	81.9	1.629	3.41	1.47	0.666	0.509963	0.231044	No
1130	Female	≥50	Non-Hispanic White	More than high school	Widowed/divorced/Separated	1.3 - 3.5	25 - 30	Never	Yes	No	No	No	No	106656	108049	2	79	154.3	91.6	5.043	7.32	1.66	1.355	0.593649	0.484575	No
1131	Female	20-50	Non-Hispanic White	More than high school	Married/Living with partner	≥3.5	<25	Former	Yes	No	No	No	No	52723.3	54729.4	1	79	169.8	82.2	1.914	4.01	1.81	0.61	0.484099	0.163149	No
1132	Female	20-50	Other Hispanic	Less than high school	Married/Living with partner	1.3 - 3.5	<25	Never	Yes	No	No	No	No	18092.1	18646.9	2	82	152.3	75.8	3.026	5.12	1.03	2.326	0.497702	1.12394	No
1133	Female	20-50	Non-Hispanic Black	More than high school	Never married	1.3 - 3.5	<25	Never	Yes	No	No	No	No	34425.8	34580.7	2	83	173.7	80.6	2.87	5.28	2.04	0.79	0.464018	0.179693	No
1134	Female	≥50	Non-Hispanic White	More than high school	Never married	≥3.5	<25	Never	Yes	No	No	No	No	25027.5	27697	3	86	162.8	81.5	2.741	5.02	1.66	1.377	0.500614	0.415269	No
1135	Female	20-50	Non-Hispanic Black	High school	Widowed/divorced/Separated	<1.3	<25	Never	Yes	No	No	No	No	28471.8	29054	2	83	154.9	84.3	2.534	4.01	1.14	0.711	0.544222	0.339423	No
1136	Female	20-50	Non-Hispanic White	Less than high school	Widowed/divorced/Separated	<1.3	25 - 30	Now	Yes	No	No	No	No	20007.3	20571.4	2	76	158.8	88.6	6.129	8.2	1.24	1.784	0.557935	0.802706	No
1137	Female	≥50	Mexican American	Less than high school	Widowed/divorced/Separated	<1.3	<25	Former	Yes	Yes	Yes	Yes	No	7050.96	7261.7	1	75	146.5	86.1	3.569	6.47	1.24	3.613	0.587713	1.71243	Yes
1138	Female	20-50	Non-Hispanic Black	More than high school	Widowed/divorced/Separated	1.3 - 3.5	25 - 30	Never	Yes	No	No	No	No	35750.1	37645.4	2	82	176.9	99.5	2.198	4.09	1.58	0.655	0.562465	0.233174	No
1139	Female	≥50	Other Hispanic	Less than high school	Widowed/divorced/Separated	≥3.5	25 - 30	Now	Yes	Yes	No	No	No	5133.48	5117.33	2	77	147.6	88.2	4.474	7.29	1.66	2.529	0.597561	0.910381	No
1140	Female	≥50	Non-Hispanic Black	More than high school	Widowed/divorced/Separated	<1.3	≥30	Former	Yes	Yes	Yes	No	No	14145.3	14043.1	2	75	163.4	108	3.388	5.48	1.29	1.773	0.660955	0.908428	No
1141	Female	≥50	Mexican American	Less than high school	Married/Living with partner	1.3 - 3.5	≥30	Never	No	Yes	No	No	No	7691.33	7921.2	1	87	150.6	103	5.896	8.35	1.24	2.631	0.683931	1.45115	No
1142	Female	≥50	Non-Hispanic White	Less than high school	Widowed/divorced/Separated	≥3.5	≥30	Now	Yes	Yes	No	No	No	36390.4	36689.3	2	77	145.8	117.5	1.5	3.8	0.98	2.902	0.805898	2.38645	Yes
1143	Female	≥50	Non-Hispanic Black	Less than high school	Widowed/divorced/Separated	≥3.5	≥30	Former	Yes	Yes	Yes	No	No	18190.2	18281.8	1	83	162.2	123.5	2.612	4.45	1.45	0.847	0.761406	0.444766	No
1144	Female	≥50	Mexican American	More than high school	Widowed/divorced/Separated	<1.3	≥30	Never	Yes	Yes	No	No	No	5033.76	5184.2	3	86	153.4	104.2	4.991	6.75	1.16	1.287	0.67927	0.753638	Yes
1145	Female	≥50	Non-Hispanic White	More than high school	Married/Living with partner	≥3.5	≥30	Former	Yes	No	No	No	No	64451.2	63755.1	2	81	164.8	104.6	2.767	4.76	1.16	1.784	0.634709	0.976138	Yes
1146	Female	≥50	Other Race	More than high school	Married/Living with partner	<1.3	<25	Never	Yes	Yes	No	No	No	22447.2	22204.7	1	86	156.6	82.2	2.586	4.81	1.58	1.389	0.524904	0.461451	No
1147	Female	≥50	Non-Hispanic White	More than high school	Married/Living with partner	1.3 - 3.5	<25	Never	Yes	Yes	No	Yes	No	33429.8	35776.7	2	81	151.1	79.8	2.56	4.65	1.73	0.779	0.528127	0.23781	No
1148	Female	20-50	Other Race	Less than high school	Widowed/divorced/Separated	<1.3	≥30	Now	Yes	No	Yes	Yes	No	16665.7	16643.3	1	79	150	111.7	4.603	7.19	1.27	2.868	0.744667	1.68166	No
1149	Female	≥50	Other Race	More than high school	Married/Living with partner	1.3 - 3.5	25 - 30	Never	No	Yes	No	No	No	94204.3	93110	2	87	154	94	3.026	6.13	2.43	1.49	0.61039	0.374272	No
1150	Female	20-50	Non-Hispanic White	High school	Married/Living with partner	≥3.5	<25	Never	Yes	No	No	No	No	62342.2	63386.8	1	84	166	77.3	2.586	4.34	1.47	0.632	0.465663	0.200203	No
1151	Female	≥50	Non-Hispanic White	More than high school	Widowed/divorced/Separated	≥3.5	≥30	Never	Yes	Yes	No	No	No	65849.7	65943	2	76	167.8	100.1	3.129	5.17	1.73	0.666	0.596544	0.229652	Yes
1152	Female	≥50	Non-Hispanic White	Less than high school	Widowed/divorced/Separated	<1.3	≥30	Former	Yes	Yes	No	No	No	38596.5	39394.2	2	76	158.1	125.6	1.758	3.08	0.91	0.926	0.794434	0.808402	No
1153	Female	20-50	Non-Hispanic White	Less than high school	Never married	1.3 - 3.5	<25	Now	Yes	No	No	No	No	23531.5	24194.9	2	75	161.6	94	3.439	5.69	1.91	0.756	0.581683	0.230237	No
1154	Female	≥50	Non-Hispanic Black	More than high school	Married/Living with partner	1.3 - 3.5	25 - 30	Now	Yes	Yes	No	No	No	14925.8	16242.1	2	89	165.1	96.1	2.508	4.89	2.07	0.666	0.582071	0.187275	No
1155	Female	≥50	Non-Hispanic Black	More than high school	Married/Living with partner	≥3.5	≥30	Never	Yes	Yes	Yes	No	No	13992.5	13823.8	1	78	154.7	104.2	1.862	3.78	1.29	1.344	0.673562	0.701757	No
1156	Female	20-50	Other Hispanic	Less than high school	Widowed/divorced/Separated	<1.3	25 - 30	Never	Yes	No	No	No	No	14280	14349	2	87	160	91.4	3.129	4.94	1.5	0.7	0.57125	0.266583	Yes
1157	Female	≥50	Non-Hispanic White	High school	Widowed/divorced/Separated	<1.3	≥30	Never	Yes	Yes	Yes	No	Yes	29777.3	30166.2	2	75	154.1	102.2	2.146	4.16	1.5	1.118	0.663206	0.494309	Yes
1158	Female	20-50	Non-Hispanic White	Less than high school	Married/Living with partner	1.3 - 3.5	≥30	Never	Yes	No	No	No	No	84008.2	85415.9	2	77	158.8	98.8	2.483	5.09	1.84	1.716	0.622166	0.580238	No
1159	Female	≥50	Other Hispanic	More than high school	Married/Living with partner	≥3.5	<25	Never	Yes	No	No	No	No	10915.1	12618.2	2	77	152	76.5	4.008	6.98	2.38	1.298	0.503289	0.274483	No
1160	Female	≥50	Non-Hispanic White	More than high school	Widowed/divorced/Separated	≥3.5	<25	Former	Yes	Yes	No	No	No	33552	34245.4	1	77	161.3	79.2	2.069	4.73	1.97	1.502	0.491011	0.374364	Yes
1161	Female	≥50	Other Hispanic	More than high school	Married/Living with partner	≥3.5	≥30	Former	Yes	No	No	No	No	5428.92	5760.49	1	89	154.1	120.5	3.258	4.86	1.16	0.982	0.78196	0.661969	No
1162	Female	20-50	Other Race	More than high school	Married/Living with partner	<1.3	25 - 30	Former	Yes	No	No	No	No	22338.3	22455.1	2	81	171.1	92.2	3.75	5.3	1.16	0.847	0.538866	0.393465	No
1163	Female	20-50	Non-Hispanic Black	Less than high school	Married/Living with partner	<1.3	≥30	Now	Yes	No	No	No	No	35750.1	36481.2	2	82	162.8	110.3	2.741	4.09	0.7	1.411	0.677518	1.36568	Yes
1164	Female	≥50	Non-Hispanic White	Less than high school	Widowed/divorced/Separated	<1.3	25 - 30	Now	Yes	Yes	No	No	No	70738.1	69974	2	78	151.7	94.8	3.672	6	1.97	0.813	0.624918	0.257897	Yes
1165	Female	20-50	Non-Hispanic White	High school	Widowed/divorced/Separated	1.3 - 3.5	≥30	Now	Yes	No	No	No	No	72601.4	76211.7	2	80	179.3	108.5	4.551	6.34	1.03	1.648	0.605131	0.96821	No
1166	Female	≥50	Non-Hispanic White	High school	Married/Living with partner	1.3 - 3.5	≥30	Former	Yes	Yes	No	No	No	105176	106549	2	76	162.4	103	4.888	7.29	1.09	2.879	0.634236	1.6752	No
1167	Female	20-50	Non-Hispanic White	Less than high school	Married/Living with partner	<1.3	<25	Now	Yes	No	No	No	No	26199.6	26693.7	2	80	154.6	74.6	2.095	3.57	0.93	1.185	0.482536	0.614844	No
1168	Female	20-50	Non-Hispanic Black	Less than high school	Never married	<1.3	≥30	Now	Yes	Yes	No	No	No	20884	20725.2	1	80	158.3	90	4.37	6.7	1.5	1.818	0.568541	0.689071	Yes
1169	Female	≥50	Non-Hispanic White	More than high school	Married/Living with partner	≥3.5	≥30	Former	Yes	No	No	No	No	123702	125317	2	75	170	106	4.707	7.55	1.01	3.985	0.623529	2.46016	Yes
1170	Female	≥50	Non-Hispanic White	High school	Widowed/divorced/Separated	1.3 - 3.5	25 - 30	Never	Yes	Yes	Yes	No	Yes	24849.9	27500.5	2	81	154.8	87.2	1.888	4.32	1.97	1.005	0.563307	0.287373	No
1171	Female	20-50	Non-Hispanic Black	Less than high school	Married/Living with partner	1.3 - 3.5	≥30	Former	Yes	No	No	Yes	No	35750.1	36481.2	2	82	169.3	94	4.37	6.49	1.78	0.745	0.555227	0.232385	Yes
1172	Female	20-50	Non-Hispanic White	More than high school	Married/Living with partner	1.3 - 3.5	<25	Never	Yes	No	No	No	No	77784.8	79088.2	2	76	161.2	93.6	4.344	7.03	1.89	1.75	0.580645	0.537634	No
1173	Female	20-50	Mexican American	Less than high school	Widowed/divorced/Separated	<1.3	25 - 30	Now	Yes	No	No	No	No	16844.6	17361.2	2	86	149.8	83.9	3.129	4.73	0.83	1.671	0.56008	1.12758	No
1174	Female	≥50	Other Hispanic	More than high school	Widowed/divorced/Separated	<1.3	25 - 30	Never	Yes	No	Yes	No	No	7469.39	7692.64	2	82	153.9	88	3.672	5.84	1.03	2.495	0.5718	1.38509	Yes
1175	Female	20-50	Other Race	More than high school	Married/Living with partner	≥3.5	≥30	Never	Yes	Yes	Yes	No	No	71310.7	71535.4	2	86	161.6	112	2.896	4.86	1.4	1.242	0.693069	0.614851	Yes
1176	Female	20-50	Non-Hispanic White	More than high school	Married/Living with partner	1.3 - 3.5	≥30	Never	Yes	No	No	No	No	59017.8	60172.7	2	79	173.3	104	2.638	4.45	1.24	1.264	0.600115	0.611731	Yes
1177	Female	20-50	Non-Hispanic Black	Less than high school	Never married	<1.3	≥30	Now	Yes	No	No	No	No	29489.4	29622	2	87	149	118.2	3.414	5.38	1.01	2.066	0.793289	1.62271	Yes
1178	Female	20-50	Non-Hispanic White	High school	Widowed/divorced/Separated	<1.3	<25	Never	Yes	No	No	No	No	18917.9	19234.9	2	79	159.1	79.8	3.982	5.72	1.24	1.095	0.501571	0.44292	No
1179	Female	20-50	Mexican American	High school	Married/Living with partner	1.3 - 3.5	<25	Never	No	No	No	No	No	19793.6	20293.3	2	88	161.4	75.7	3.103	5.07	1.68	0.61	0.469021	0.170299	No
1180	Female	20-50	Non-Hispanic White	High school	Married/Living with partner	1.3 - 3.5	<25	Never	Yes	No	No	No	No	62144.1	63360.1	1	77	173.5	81.5	3.258	5.02	1.32	0.971	0.469741	0.345544	No
1181	Female	20-50	Other Hispanic	Less than high school	Married/Living with partner	<1.3	<25	Never	Yes	No	No	No	No	24826.1	24814.8	2	77	152.9	77.2	3.646	6.1	2.04	0.892	0.504905	0.220772	No
1182	Female	≥50	Non-Hispanic White	More than high school	Widowed/divorced/Separated	<1.3	25 - 30	Former	Yes	No	No	No	No	20589	21161	1	86	167.9	88	2.664	4.84	1.45	1.581	0.524122	0.571473	No
1183	Female	≥50	Non-Hispanic White	More than high school	Widowed/divorced/Separated	≥3.5	25 - 30	Never	Yes	Yes	No	No	No	63057.6	63147	2	85	163.4	96.8	3	5.3	1.76	1.197	0.592411	0.402907	No
1184	Female	20-50	Non-Hispanic White	High school	Married/Living with partner	1.3 - 3.5	<25	Former	Yes	No	No	No	No	67568.1	67616.8	2	84	164.2	74	2.612	4.71	1.73	0.768	0.45067	0.200066	No
1185	Female	≥50	Non-Hispanic White	More than high school	Widowed/divorced/Separated	≥3.5	<25	Former	Yes	Yes	No	No	No	32202.9	34225.3	1	76	155	84.2	2.845	4.81	1.58	0.824	0.543226	0.283303	No
1186	Female	≥50	Other Hispanic	More than high school	Married/Living with partner	≥3.5	<25	Never	Yes	No	No	No	No	12328.5	13158	1	82	148.9	74.8	2.095	4.14	1.68	0.79	0.502351	0.236224	No
1187	Female	20-50	Non-Hispanic White	High school	Never married	<1.3	≥30	Never	Yes	Yes	No	No	No	25859	26441.3	2	83	160.9	112.1	1.06	2.38	1.11	0.463	0.696706	0.290608	Yes
1188	Female	≥50	Non-Hispanic Black	More than high school	Married/Living with partner	≥3.5	<25	Former	Yes	No	No	No	No	16544.8	17219.7	1	88	164.7	87.3	4.629	7.34	2.43	0.644	0.530055	0.140475	No
1189	Female	≥50	Non-Hispanic White	High school	Widowed/divorced/Separated	1.3 - 3.5	25 - 30	Never	Yes	Yes	No	No	No	34155.1	36300.1	2	76	166.6	97.7	2.405	4.86	1.6	1.863	0.586435	0.68283	Yes
1190	Female	20-50	Non-Hispanic White	More than high school	Widowed/divorced/Separated	<1.3	<25	Now	Yes	No	No	No	No	16944.3	17589	1	85	167.6	83.7	2.845	5.22	1.94	0.982	0.499403	0.252791	No
1191	Female	20-50	Mexican American	Less than high school	Married/Living with partner	<1.3	25 - 30	Never	Yes	No	No	No	No	17072.9	17065.1	2	86	148.7	86.4	2.095	3.93	1.45	0.847	0.581036	0.339405	No
1192	Female	20-50	Non-Hispanic White	More than high school	Married/Living with partner	≥3.5	<25	Now	Yes	No	No	No	No	58197.8	59173.1	1	80	167.2	93.5	3.801	7.45	2.97	1.468	0.559211	0.276404	No
1193	Female	20-50	Mexican American	Less than high school	Never married	1.3 - 3.5	<25	Never	Yes	No	No	No	No	19442.8	19933.7	1	85	149.5	79.2	3.388	5.3	1.66	0.576	0.529766	0.183822	No
1194	Female	20-50	Non-Hispanic White	More than high school	Married/Living with partner	1.3 - 3.5	≥30	Former	Yes	No	No	No	No	45810	47553.1	2	84	167.2	123.2	5.456	7.24	1.37	0.881	0.736842	0.473838	No
1195	Female	≥50	Non-Hispanic White	Less than high school	Widowed/divorced/Separated	<1.3	25 - 30	Former	Yes	Yes	Yes	No	No	65849.7	65138.4	2	75	163.6	104.7	3.776	5.69	1.11	1.761	0.639976	1.01531	Yes
1196	Female	20-50	Non-Hispanic White	More than high school	Married/Living with partner	≥3.5	≥30	Never	Yes	No	No	No	No	59880	61051.8	1	86	167.8	123	3.491	5.17	1.06	1.344	0.733015	0.929408	No
1197	Female	≥50	Non-Hispanic White	More than high school	Widowed/divorced/Separated	<1.3	≥30	Former	Yes	Yes	No	No	No	22676.7	22312.8	2	87	162.4	117.3	NA	7.06	1.11	5.464	0.722291	3.55549	Yes
1198	Female	20-50	Non-Hispanic White	More than high school	Never married	<1.3	≥30	Now	Yes	No	No	No	No	26266.6	26285.6	1	86	163.9	122	2.069	3.78	1.16	1.208	0.744356	0.775157	No
1199	Female	20-50	Non-Hispanic White	High school	Never married	1.3 - 3.5	<25	Never	Yes	No	No	No	No	35500.1	36169.6	2	75	168	85.8	2.121	4.16	1.73	0.7	0.510714	0.206647	No
1200	Female	20-50	Other Hispanic	Less than high school	Married/Living with partner	<1.3	25 - 30	Never	Yes	Yes	Yes	No	No	13973	14200.8	3	86	143.6	82.3	4.5	6.57	1.6	0.994	0.57312	0.356051	No
1201	Female	20-50	Non-Hispanic Black	Less than high school	Never married	<1.3	25 - 30	Never	Yes	No	No	Yes	No	36499	37672.2	2	82	164.6	95.7	1.552	3.57	1.81	0.463	0.581409	0.148725	No
1202	Female	≥50	Non-Hispanic Black	More than high school	Widowed/divorced/Separated	1.3 - 3.5	≥30	Former	Yes	No	No	No	No	20742.6	21842.2	1	84	160.3	105.3	2.896	5.12	1.84	0.835	0.656893	0.298101	No
1203	Female	20-50	Mexican American	More than high school	Married/Living with partner	1.3 - 3.5	25 - 30	Now	Yes	No	No	No	No	16408.5	16911.7	1	85	162.3	97.5	4.112	5.97	1.09	1.682	0.600739	0.927012	No
1204	Female	20-50	Non-Hispanic White	More than high school	Married/Living with partner	1.3 - 3.5	≥30	Former	Yes	No	No	No	No	65256.6	67739.6	2	87	160.7	103.8	2.457	3.9	0.96	1.073	0.645924	0.721955	Yes
1205	Female	20-50	Mexican American	High school	Married/Living with partner	<1.3	25 - 30	Never	Yes	No	No	No	No	28397.2	28534.4	1	75	154.4	91	3.569	5.33	1.22	1.197	0.589378	0.578267	No
1206	Female	≥50	Non-Hispanic White	More than high school	Married/Living with partner	≥3.5	≥30	Former	Yes	Yes	Yes	No	No	68777.5	68034.7	1	82	156.7	106.7	5.353	7.86	1.71	1.739	0.680919	0.692467	No
1207	Female	20-50	Non-Hispanic White	More than high school	Never married	1.3 - 3.5	≥30	Never	Yes	No	No	No	No	67996	69278.4	2	88	160.9	120.2	2.767	4.29	1.09	0.982	0.747048	0.673028	No
1208	Female	20-50	Mexican American	More than high school	Never married	1.3 - 3.5	<25	Never	Yes	No	No	No	No	20962.2	21397.8	2	85	162	90	1.603	4.01	2.12	0.621	0.555556	0.162736	No
1209	Female	≥50	Non-Hispanic White	More than high school	Widowed/divorced/Separated	1.3 - 3.5	25 - 30	Former	Yes	Yes	No	No	No	27725.1	29466.2	1	84	158.6	91.3	1.293	3.54	1.47	1.716	0.575662	0.671997	Yes
1210	Female	≥50	Non-Hispanic White	High school	Married/Living with partner	1.3 - 3.5	≥30	Former	Yes	Yes	Yes	No	No	21023.9	20796.8	1	76	168.3	116.8	1.293	3.23	1.5	0.96	0.693999	0.444159	Yes
1211	Female	20-50	Non-Hispanic White	More than high school	Never married	<1.3	<25	Never	Yes	No	No	No	No	22182.7	22601.1	1	79	163.6	78.2	3.207	5.48	1.71	1.253	0.477995	0.35025	No
1212	Female	20-50	Other Hispanic	More than high school	Widowed/divorced/Separated	1.3 - 3.5	≥30	Never	Yes	No	No	No	No	18720.9	18712.4	1	78	157.8	88.2	1.94	3.49	1.37	0.395	0.558935	0.161153	Yes
1213	Female	20-50	Non-Hispanic White	More than high school	Never married	≥3.5	≥30	Never	Yes	No	No	No	No	62440.7	63618.3	1	84	161.9	105.3	3.414	4.99	1.24	0.723	0.650401	0.379226	No
1214	Female	20-50	Non-Hispanic White	High school	Widowed/divorced/Separated	<1.3	25 - 30	Now	Yes	No	No	No	No	18863.8	18838.4	1	76	163.3	96.8	NA	8.61	0.57	14.925	0.592774	15.5213	No
1215	Female	≥50	Non-Hispanic White	More than high school	Married/Living with partner	≥3.5	<25	Former	Yes	Yes	Yes	No	No	37776.8	38087.1	2	85	155.1	88.5	1.991	4.09	1.66	0.96	0.5706	0.329985	No
1216	Female	≥50	Non-Hispanic White	More than high school	Widowed/divorced/Separated	<1.3	25 - 30	Former	Yes	Yes	No	No	No	20419.6	21701.7	1	79	156.4	97	3.543	5.46	1.4	1.152	0.620205	0.51034	No
1217	Female	≥50	Mexican American	Less than high school	Married/Living with partner	1.3 - 3.5	≥30	Never	Yes	No	No	No	No	8779.9	10355.6	2	89	151.7	108	1.396	3.49	1.24	1.852	0.711931	1.0633	Yes
1218	Female	≥50	Non-Hispanic White	More than high school	Married/Living with partner	≥3.5	25 - 30	Former	Yes	No	No	No	No	105915	104216	2	81	161.7	95.8	3.543	6.05	2.15	0.802	0.592455	0.221	No
1219	Female	≥50	Non-Hispanic White	More than high school	Married/Living with partner	≥3.5	25 - 30	Never	Yes	Yes	No	No	No	94988.2	96228.5	1	77	164	95.7	3.155	5.22	1.55	1.152	0.583537	0.433699	No
1220	Female	≥50	Mexican American	Less than high school	Married/Living with partner	≥3.5	<25	Never	Yes	Yes	No	No	Yes	8526.03	8780.85	1	75	148.7	86.1	3.724	5.33	1.11	1.05	0.579018	0.54772	No
1221	Female	20-50	Non-Hispanic White	Less than high school	Married/Living with partner	≥3.5	≥30	Former	Yes	No	No	No	No	75460.3	75514.7	1	77	159.1	117.2	3.181	5.48	1.55	1.626	0.736644	0.772763	No
1222	Female	20-50	Non-Hispanic White	More than high school	Never married	1.3 - 3.5	<25	Former	Yes	No	No	No	No	55004.6	57739.8	1	85	170.6	75.6	1.758	3.59	1.58	0.576	0.443142	0.16155	No
1223	Female	20-50	Non-Hispanic White	High school	Never married	1.3 - 3.5	<25	Now	Yes	Yes	No	No	No	16944.3	17275.8	1	85	175.8	84.8	2.689	5.28	1.55	2.235	0.482366	0.695541	No
1224	Female	≥50	Non-Hispanic Black	More than high school	Widowed/divorced/Separated	1.3 - 3.5	≥30	Former	Yes	Yes	No	No	No	19213.6	19444.9	2	83	164.4	129.6	2.069	4.42	1.91	0.937	0.788321	0.386731	Yes
1225	Female	≥50	Other Hispanic	More than high school	Married/Living with partner	≥3.5	25 - 30	Never	Yes	No	No	No	No	6390	6580.98	2	78	166.8	88.1	3.051	5.22	1.73	0.982	0.528177	0.299809	Yes
1226	Female	≥50	Mexican American	More than high school	Married/Living with partner	1.3 - 3.5	≥30	Former	Yes	Yes	Yes	No	No	8526.03	8567.63	1	75	162.9	134.5	1.991	4.11	1.63	1.061	0.82566	0.537439	Yes
1227	Female	≥50	Mexican American	Less than high school	Widowed/divorced/Separated	<1.3	≥30	Never	Yes	Yes	Yes	No	No	4577.18	4856.74	1	88	154.3	118.1	NA	5.72	1.01	4.561	0.765392	3.45639	Yes
1228	Female	20-50	Non-Hispanic White	High school	Never married	1.3 - 3.5	≥30	Never	Yes	No	No	No	No	71582.6	72932.6	2	83	152.3	110.7	3.077	4.6	1.22	0.655	0.726855	0.390238	No
1229	Female	≥50	Non-Hispanic Black	Less than high school	Widowed/divorced/Separated	1.3 - 3.5	25 - 30	Never	Yes	Yes	No	No	No	16785.6	16850.5	2	82	166.8	96.8	3.801	5.33	1.11	0.926	0.580336	0.484136	No
1230	Female	≥50	Other Hispanic	More than high school	Never married	1.3 - 3.5	≥30	Never	Yes	Yes	Yes	No	No	8026.95	8066.12	2	82	165.3	94.6	2.353	4.14	1.42	0.79	0.572293	0.318388	Yes
1231	Female	≥50	Non-Hispanic White	More than high school	Married/Living with partner	<1.3	≥30	Never	Yes	No	No	No	No	17662.5	17694.1	1	80	166.4	112.2	3.465	5.79	0.85	3.195	0.674279	2.5345	No
1232	Female	20-50	Non-Hispanic White	High school	Married/Living with partner	<1.3	<25	Now	Yes	No	No	No	No	75460.3	75514.7	1	77	162.5	85.3	1.862	4.29	1.84	1.31	0.524923	0.373722	No
1233	Female	≥50	Mexican American	Less than high school	Married/Living with partner	<1.3	25 - 30	Never	Yes	Yes	Yes	No	No	5555.18	5837.21	1	88	155.5	93.9	1.758	4.06	1.76	1.185	0.603859	0.406575	Yes
1234	Female	20-50	Non-Hispanic White	Less than high school	Married/Living with partner	1.3 - 3.5	25 - 30	Now	Yes	No	No	No	No	88745.8	88626.5	1	83	160.5	88.9	3.414	4.97	0.8	1.626	0.553894	1.12579	No
1235	Female	20-50	Non-Hispanic White	High school	Married/Living with partner	≥3.5	<25	Former	Yes	No	No	No	No	69594.4	70760.6	2	79	167.6	80.4	2.327	4.29	1.63	0.756	0.479714	0.222493	Yes
1236	Female	≥50	Non-Hispanic Black	More than high school	Married/Living with partner	≥3.5	≥30	Never	Yes	Yes	No	No	No	21363.9	22496.5	1	78	172.1	112	2.612	4.4	0.91	1.931	0.650784	1.38095	Yes
1237	Female	≥50	Mexican American	High school	Widowed/divorced/Separated	1.3 - 3.5	25 - 30	Now	Yes	Yes	Yes	No	No	4997.01	5302.2	2	88	153.8	100	3.776	6.08	0.98	2.902	0.650195	1.92537	No
1238	Female	≥50	Non-Hispanic White	High school	Widowed/divorced/Separated	1.3 - 3.5	<25	Never	Yes	Yes	No	No	No	27725.1	29466.2	1	84	156.4	83.8	4.293	6.7	1.97	0.971	0.535806	0.264095	Yes
1239	Female	20-50	Non-Hispanic White	More than high school	Married/Living with partner	≥3.5	<25	Never	Yes	No	No	No	No	55173.3	56252.9	2	79	163.5	86.6	1.784	3.44	1.42	0.508	0.529664	0.189485	No
1240	Female	20-50	Mexican American	More than high school	Married/Living with partner	≥3.5	<25	Never	Yes	No	No	No	No	25067.4	26497.3	1	83	156.5	71.6	2.431	4.37	1.6	0.723	0.457508	0.206736	No
1241	Female	20-50	Non-Hispanic White	More than high school	Married/Living with partner	1.3 - 3.5	25 - 30	Never	Yes	No	No	No	No	87227.5	88689.2	2	83	160.9	92	2.457	4.78	2.04	0.621	0.571784	0.174058	No
1242	Female	≥50	Mexican American	More than high school	Married/Living with partner	≥3.5	≥30	Former	Yes	No	No	No	No	12257.3	13081.9	2	85	161.9	108.6	3.414	5.46	1.29	1.648	0.670784	0.85694	No
1243	Female	20-50	Non-Hispanic White	High school	Never married	1.3 - 3.5	≥30	Now	Yes	Yes	No	No	No	31560.4	32155.7	2	83	176.5	106	2.172	3.41	0.75	1.084	0.600567	0.868019	No
1244	Female	20-50	Non-Hispanic Black	More than high school	Never married	≥3.5	≥30	Never	Yes	No	No	No	No	24835.6	26667.9	1	84	167.6	121.7	2.974	4.78	1.42	0.858	0.726134	0.438748	No
1245	Female	≥50	Other Hispanic	Less than high school	Never married	<1.3	≥30	Never	Yes	Yes	Yes	No	Yes	11105.6	12526.7	2	78	153.6	117.8	1.81	4.11	1.34	2.1	0.766927	1.2019	Yes
1246	Female	≥50	Non-Hispanic White	More than high school	Married/Living with partner	≥3.5	≥30	Former	Yes	Yes	No	No	No	39990.3	40318.8	2	87	176.5	108.9	3.155	5.38	1.55	1.456	0.616997	0.579579	Yes
1247	Female	20-50	Non-Hispanic Black	More than high school	Widowed/divorced/Separated	1.3 - 3.5	≥30	Never	Yes	No	No	No	No	29905.3	30625	2	82	173.7	110.7	3.62	5.4	1.19	1.321	0.637306	0.707463	No
1248	Female	≥50	Non-Hispanic White	High school	Married/Living with partner	≥3.5	<25	Former	Yes	No	No	No	No	86310.2	84925.3	2	86	172.6	88.2	3	5.51	2.07	0.937	0.511008	0.231311	Yes
1249	Female	≥50	Non-Hispanic White	More than high school	Married/Living with partner	1.3 - 3.5	≥30	Never	No	No	Yes	No	No	36056.5	37058.1	1	77	169.9	108.1	2.896	5.33	1.63	1.739	0.636257	0.678804	No
1250	Female	20-50	Non-Hispanic Black	High school	Never married	1.3 - 3.5	≥30	Never	Yes	No	No	No	No	35477.2	36331	2	83	164.4	98.2	2.069	3.93	1.73	0.294	0.597324	0.10151	No
1251	Female	≥50	Non-Hispanic White	More than high school	Married/Living with partner	≥3.5	<25	Never	Yes	No	No	No	No	69524.6	68773.6	2	77	164.9	73.5	3.414	5.56	1.84	0.689	0.445725	0.166905	No
1252	Female	20-50	Non-Hispanic Black	High school	Married/Living with partner	<1.3	≥30	Now	Yes	Yes	No	No	No	39905.8	39602.3	2	75	170.9	110.5	3.517	5.38	1.01	1.84	0.646577	1.17792	Yes
1253	Female	≥50	Non-Hispanic Black	More than high school	Widowed/divorced/Separated	<1.3	≥30	Former	Yes	Yes	Yes	No	No	20723.8	20803.9	2	80	157.7	100.6	4.319	6.26	1.6	0.745	0.63792	0.297032	No
1254	Female	≥50	Other Hispanic	High school	Married/Living with partner	≥3.5	25 - 30	Now	Yes	Yes	No	No	No	14821.8	14893.4	2	82	159.6	101.2	3.439	5.43	1.16	1.818	0.634085	0.993765	No
1255	Female	20-50	Mexican American	Less than high school	Married/Living with partner	<1.3	≥30	Former	Yes	Yes	No	No	No	20067.8	20058.6	2	87	156.9	90.9	2.379	4.5	1.42	1.513	0.57935	0.617293	Yes
1256	Female	20-50	Non-Hispanic Black	More than high school	Never married	≥3.5	25 - 30	Never	Yes	No	No	No	No	34425.8	34580.7	2	83	172.4	94.8	1.81	3.93	1.86	0.565	0.549884	0.167035	No
1257	Female	≥50	Non-Hispanic White	More than high school	Widowed/divorced/Separated	1.3 - 3.5	≥30	Never	Yes	No	Yes	No	No	44599.5	45521.3	1	83	162.7	108.9	2.793	5.07	1.45	1.795	0.66933	0.828584	Yes
1258	Female	20-50	Non-Hispanic White	More than high school	Never married	<1.3	25 - 30	Now	Yes	No	No	No	No	84729.3	87298.4	2	79	167.5	105.8	2.353	4.27	1.58	0.756	0.631642	0.302229	No
1259	Female	20-50	Non-Hispanic White	More than high school	Widowed/divorced/Separated	1.3 - 3.5	≥30	Now	Yes	No	No	No	No	24930.5	26170.2	2	75	163.2	100.7	2.664	4.55	1.58	0.677	0.617034	0.264387	No
1260	Female	20-50	Non-Hispanic Black	More than high school	Never married	1.3 - 3.5	<25	Never	Yes	Yes	No	No	No	27843.4	28513.4	2	86	163.4	72.3	2.276	3.9	1.4	0.508	0.442472	0.160554	No
1261	Female	≥50	Non-Hispanic White	High school	Widowed/divorced/Separated	1.3 - 3.5	≥30	Never	Yes	Yes	No	No	Yes	40274.8	44570.6	2	80	151.7	104.9	3.181	5.2	0.98	2.269	0.691496	1.60103	Yes
1262	Female	≥50	Non-Hispanic White	High school	Married/Living with partner	1.3 - 3.5	≥30	Never	Yes	Yes	No	No	No	34155.1	36300.1	2	76	156.5	106.7	3.982	6.44	2.04	0.903	0.681789	0.301792	No
1263	Female	≥50	Non-Hispanic White	More than high school	Widowed/divorced/Separated	1.3 - 3.5	25 - 30	Now	Yes	Yes	No	No	No	20776.5	21047.8	2	86	157.9	83.4	4.008	6.1	1.66	0.982	0.528182	0.312455	No
1264	Female	≥50	Non-Hispanic White	High school	Married/Living with partner	1.3 - 3.5	25 - 30	Former	Yes	Yes	No	No	No	23607	23649.2	2	76	163.4	93.3	4.267	6.85	1.55	2.235	0.570991	0.823333	No
1265	Female	20-50	Other Race	More than high school	Married/Living with partner	1.3 - 3.5	<25	Never	Yes	No	No	No	No	30347.4	30306.6	2	79	159.4	80.7	1.577	3.49	1.47	0.96	0.506274	0.330628	No
1266	Female	20-50	Other Hispanic	Less than high school	Married/Living with partner	1.3 - 3.5	≥30	Now	Yes	No	No	No	No	21722.4	22173.7	1	81	155.1	105.9	4.396	6.39	1.09	1.953	0.682785	1.22338	No
1267	Female	≥50	Non-Hispanic White	More than high school	Married/Living with partner	≥3.5	25 - 30	Never	Yes	No	No	No	No	36056.5	37058.1	1	77	155.1	85.9	5.25	8.59	2.04	2.845	0.553836	0.772384	No
1268	Female	≥50	Non-Hispanic White	High school	Widowed/divorced/Separated	1.3 - 3.5	≥30	Never	Yes	Yes	No	No	No	38596.5	41020	2	76	154	118.7	2.224	4.81	1.63	2.077	0.770779	0.982152	Yes
1269	Female	20-50	Mexican American	Less than high school	Married/Living with partner	1.3 - 3.5	25 - 30	Never	Yes	No	No	No	No	18260.4	18719.9	2	85	160.4	82.8	3	4.65	1.27	0.824	0.516209	0.334926	No
1270	Female	20-50	Mexican American	More than high school	Married/Living with partner	≥3.5	≥30	Now	Yes	Yes	No	No	No	18045.5	18598.9	1	76	162	109.1	2.431	4.32	1.53	0.802	0.673457	0.353015	No
1271	Female	≥50	Mexican American	More than high school	Never married	≥3.5	≥30	Now	Yes	No	No	No	No	4997.01	5250.7	1	88	157	110.9	3.31	5.22	1.16	1.614	0.706369	0.982828	No
1272	Female	20-50	Non-Hispanic White	More than high school	Never married	1.3 - 3.5	<25	Never	Yes	No	No	No	No	62440.7	64334	1	84	159.8	70.6	2.095	3.57	1.19	0.632	0.441802	0.234638	No
1273	Female	≥50	Other Race	More than high school	Married/Living with partner	≥3.5	25 - 30	Former	Yes	No	No	No	No	106656	108049	2	79	152.1	90.4	2.948	4.89	1.24	1.502	0.594346	0.719925	No
1274	Female	≥50	Non-Hispanic White	High school	Widowed/divorced/Separated	≥3.5	≥30	Never	Yes	Yes	No	No	No	47006.7	47217.4	2	79	157.3	127.7	1.448	3.54	1.32	1.671	0.811825	1.0277	Yes
1275	Female	20-50	Non-Hispanic Black	More than high school	Never married	1.3 - 3.5	<25	Never	Yes	No	No	No	No	27569	28789.1	2	84	168.5	72.4	1.836	3.8	1.76	0.474	0.429674	0.115719	No
1276	Female	≥50	Non-Hispanic Black	More than high school	Married/Living with partner	1.3 - 3.5	25 - 30	Former	Yes	No	No	No	No	32645.3	35053.7	2	75	164.4	94.3	6.724	8.33	1.03	1.231	0.573601	0.685537	Yes
1277	Female	≥50	Non-Hispanic White	High school	Widowed/divorced/Separated	1.3 - 3.5	≥30	Never	No	Yes	Yes	Yes	No	25489.9	26579.6	2	75	161.6	120	2.146	4.16	1.55	1.005	0.742574	0.481476	No
1278	Female	≥50	Non-Hispanic White	Less than high school	Never married	<1.3	≥30	Now	Yes	Yes	No	No	No	22865.4	22498.5	1	77	156.4	117.4	3.465	6.03	1.6	2.089	0.750639	0.980054	No
1279	Female	≥50	Mexican American	Less than high school	Married/Living with partner	<1.3	≥30	Never	Yes	No	No	No	Yes	18907.8	18999.2	1	75	154.7	112.4	4.836	7.5	1.71	2.089	0.726568	0.887602	Yes
1280	Female	≥50	Non-Hispanic White	More than high school	Married/Living with partner	≥3.5	<25	Never	Yes	Yes	No	No	No	92463.5	92628.9	1	76	158.7	87.6	4.991	7.45	1.73	1.592	0.551985	0.507954	No
1281	Female	20-50	Non-Hispanic White	High school	Married/Living with partner	≥3.5	≥30	Now	Yes	Yes	No	Yes	Yes	88745.8	88626.5	1	83	160.2	113	2.379	4.03	1.16	1.05	0.705368	0.63848	No
1282	Female	20-50	Non-Hispanic White	More than high school	Married/Living with partner	≥3.5	<25	Never	Yes	No	No	No	No	55644.5	57761.8	1	76	169.4	65.5	2.508	4.19	1.37	0.677	0.386659	0.191072	No
1283	Female	≥50	Other Hispanic	Less than high school	Widowed/divorced/Separated	1.3 - 3.5	25 - 30	Never	Yes	No	No	No	No	9591.1	9637.43	1	88	156.1	85.2	3.827	6.26	2.04	0.847	0.545804	0.226616	Yes
1284	Female	20-50	Non-Hispanic White	More than high school	Never married	1.3 - 3.5	<25	Never	Yes	No	No	No	No	77024.9	79360.5	1	81	173.1	84.6	2.353	3.72	1.09	0.621	0.488735	0.278444	No
1285	Female	≥50	Non-Hispanic Black	More than high school	Married/Living with partner	≥3.5	≥30	Former	Yes	Yes	No	No	No	19960.9	20038	2	83	161.6	112.4	2.689	4.78	1.71	0.847	0.695545	0.344518	Yes
1286	Female	20-50	Non-Hispanic White	More than high school	Widowed/divorced/Separated	≥3.5	<25	Now	Yes	No	No	No	No	48651	48686.1	3	86	162.1	76.6	2.483	5.43	1.76	2.608	0.472548	0.70023	No
1287	Female	20-50	Non-Hispanic White	High school	Never married	<1.3	25 - 30	Now	Yes	Yes	No	No	No	20853.7	21261.8	2	80	166.5	94	2.922	4.89	1.58	0.824	0.564565	0.294431	No
1288	Female	20-50	Other Hispanic	More than high school	Never married	≥3.5	25 - 30	Never	Yes	No	No	No	No	24142.1	24882.5	2	75	161.1	95.4	3.957	6.1	1.63	1.129	0.592179	0.410166	No
1289	Female	20-50	Mexican American	More than high school	Never married	1.3 - 3.5	<25	Never	Yes	No	No	No	No	24051.6	23935.9	2	77	163.2	85.1	4.732	6.47	1.29	0.948	0.521446	0.383202	No
1290	Female	20-50	Non-Hispanic White	More than high school	Married/Living with partner	≥3.5	<25	Never	Yes	No	No	No	No	51347.4	52207.8	1	80	156.6	68.7	1.112	3.78	2.46	0.474	0.438697	0.0845295	No
1291	Female	≥50	Mexican American	Less than high school	Widowed/divorced/Separated	<1.3	≥30	Former	Yes	Yes	No	No	No	10352	11967.2	1	81	147	105.9	2.715	5.17	1.94	1.106	0.720408	0.410707	No
1292	Female	≥50	Non-Hispanic Black	More than high school	Widowed/divorced/Separated	1.3 - 3.5	≥30	Never	No	Yes	No	No	No	22553.1	23748.7	2	84	158.8	120	2.793	4.34	0.98	1.231	0.755668	0.949211	Yes
1293	Female	20-50	Mexican American	Less than high school	Married/Living with partner	<1.3	≥30	Now	Yes	No	Yes	No	No	21182.6	21284.9	1	75	156.1	143.2	3.103	4.86	1.16	1.287	0.917361	1.0178	No
1294	Female	≥50	Other Race	More than high school	Married/Living with partner	≥3.5	25 - 30	Never	No	No	Yes	No	No	76378.7	77376.1	2	88	164.5	90.8	1.862	4.03	1.94	0.519	0.551976	0.147668	No
1295	Female	≥50	Other Hispanic	More than high school	Married/Living with partner	≥3.5	≥30	Never	Yes	Yes	Yes	No	No	7307.38	7525.78	1	77	152.2	105.5	1.965	4.14	1.42	1.614	0.693167	0.787867	Yes
1296	Female	20-50	Mexican American	More than high school	Married/Living with partner	1.3 - 3.5	25 - 30	Never	Yes	No	No	No	No	18136.9	18513.7	1	78	174	90.3	2.457	4.55	1.89	0.452	0.518966	0.124112	No
1297	Female	≥50	Non-Hispanic White	More than high school	Married/Living with partner	≥3.5	25 - 30	Never	Yes	Yes	No	No	No	79229.9	79894.9	1	87	163.1	92.6	3.957	6.21	1.45	1.739	0.56775	0.680908	Yes
1298	Female	20-50	Non-Hispanic White	More than high school	Never married	<1.3	≥30	Now	Yes	No	No	No	No	15859.2	16169.6	1	80	154.9	112.2	3.982	6.26	1.27	2.202	0.724338	1.2559	No
1299	Female	≥50	Non-Hispanic White	High school	Married/Living with partner	1.3 - 3.5	<25	Former	Yes	Yes	No	No	Yes	38596.5	38913.5	2	76	166.6	93.2	1.965	4.34	1.71	1.468	0.559424	0.480254	No
1300	Female	20-50	Non-Hispanic Black	Less than high school	Never married	<1.3	≥30	Never	Yes	No	No	No	No	20775.3	21275.2	1	84	166.3	125.4	3.517	5.28	1.42	0.745	0.754059	0.395615	Yes
1301	Female	≥50	Non-Hispanic White	Less than high school	Married/Living with partner	1.3 - 3.5	≥30	Never	Yes	Yes	No	No	No	46439	46820.4	1	87	150.8	123.7	2.327	4.68	1.84	1.152	0.820292	0.513574	Yes
1302	Female	≥50	Mexican American	Less than high school	Never married	<1.3	≥30	Never	Yes	Yes	Yes	No	No	17473.1	18008.9	1	75	154.3	107	4.758	6.44	0.98	1.547	0.693454	1.09467	No
1303	Female	20-50	Mexican American	Less than high school	Married/Living with partner	<1.3	≥30	Never	Yes	Yes	No	No	No	20962.2	21397.8	2	85	160.7	109.2	3.672	5.64	1.27	1.502	0.679527	0.803661	Yes
1304	Female	≥50	Non-Hispanic White	High school	Married/Living with partner	1.3 - 3.5	≥30	Former	Yes	No	Yes	Yes	Yes	62085.9	62607.1	1	76	168.6	132.4	3.414	5.66	1.22	2.247	0.785291	1.44635	No
1305	Female	≥50	Mexican American	More than high school	Married/Living with partner	1.3 - 3.5	25 - 30	Never	Yes	No	No	No	No	6578.32	6774.93	2	85	146.9	96.4	3.646	5.82	1.09	2.348	0.656229	1.4136	No
1306	Female	20-50	Non-Hispanic Black	More than high school	Married/Living with partner	1.3 - 3.5	<25	Never	Yes	No	No	No	No	27272.1	28717.9	2	86	161.9	71.7	2.353	5.97	3.28	0.734	0.442866	0.0991048	No
1307	Female	≥50	Non-Hispanic White	High school	Widowed/divorced/Separated	1.3 - 3.5	≥30	Never	Yes	Yes	Yes	No	No	20452.6	20875.3	2	76	151.4	97.5	1.241	3.65	1.66	1.614	0.643989	0.626144	Yes
1308	Female	≥50	Non-Hispanic White	More than high school	Widowed/divorced/Separated	1.3 - 3.5	25 - 30	Never	Yes	No	No	No	No	99164.4	100459	1	76	168.4	92	2.534	4.63	1.6	1.095	0.546318	0.373887	No
1309	Female	20-50	Non-Hispanic White	More than high school	Never married	1.3 - 3.5	25 - 30	Never	Yes	No	No	No	No	84729.3	87298.4	2	79	167.6	87.6	1.629	3.83	1.86	0.745	0.522673	0.20935	No
1310	Female	20-50	Mexican American	More than high school	Married/Living with partner	1.3 - 3.5	<25	Never	Yes	No	No	No	No	17798.2	18168	1	75	160.5	87.5	2.327	4.03	1.09	1.344	0.545171	0.672211	No
1311	Female	≥50	Non-Hispanic White	Less than high school	Married/Living with partner	<1.3	≥30	Now	Yes	Yes	No	Yes	No	26933.6	26501.4	1	83	157.3	131.6	2.431	4.47	1.03	2.224	0.836618	1.80644	No
1312	Female	20-50	Non-Hispanic White	High school	Never married	<1.3	25 - 30	Now	Yes	No	No	No	No	25859	26346.7	2	83	157.4	83.5	1.655	2.79	0.78	0.813	0.530496	0.55294	No
1313	Female	20-50	Non-Hispanic White	High school	Married/Living with partner	≥3.5	<25	Now	Yes	No	No	No	No	85149.5	86576.4	2	77	174.6	79.2	2.56	4.6	1.6	0.96	0.453608	0.272165	No
1314	Female	20-50	Non-Hispanic White	Less than high school	Married/Living with partner	1.3 - 3.5	<25	Former	Yes	No	No	No	No	69292.8	71929.4	2	81	168	89	2.819	4.65	1.4	0.971	0.529762	0.367428	No
1315	Female	20-50	Non-Hispanic White	More than high school	Widowed/divorced/Separated	1.3 - 3.5	<25	Now	Yes	No	No	No	No	51428.5	51465.6	1	80	169.1	84.2	2.508	4.22	1.22	1.095	0.49793	0.446913	Yes
1316	Female	20-50	Non-Hispanic Black	Less than high school	Married/Living with partner	<1.3	<25	Never	Yes	No	No	No	No	29412.4	30127.2	1	79	158.5	68.1	1.888	3.98	1.81	0.61	0.429653	0.1448	No
1317	Female	20-50	Mexican American	More than high school	Never married	≥3.5	<25	Never	Yes	No	No	No	No	21722.4	22173.7	1	81	155.7	76.3	1.345	3.96	1.99	1.355	0.490045	0.333674	No
1318	Female	≥50	Non-Hispanic White	Less than high school	Married/Living with partner	1.3 - 3.5	≥30	Former	Yes	No	No	No	No	38596.5	38913.5	2	76	164.6	110	2.87	4.99	1.5	1.344	0.668287	0.598785	Yes
1319	Female	20-50	Mexican American	Less than high school	Widowed/divorced/Separated	<1.3	<25	Never	Yes	No	No	No	No	33377.3	34220	1	75	151.6	81.2	2.405	4.16	1.34	0.903	0.53562	0.360944	No
1320	Female	20-50	Non-Hispanic Black	More than high school	Married/Living with partner	<1.3	≥30	Never	Yes	No	No	No	No	21919.2	22017.8	2	84	169.9	108.8	1.293	3.26	1.24	1.558	0.640377	0.804602	Yes
1321	Female	20-50	Mexican American	Less than high school	Married/Living with partner	<1.3	25 - 30	Never	Yes	No	No	No	No	19793.6	20293.3	1	88	159.5	82.8	3.957	5.9	1.47	1.027	0.519122	0.362679	No
1322	Female	≥50	Non-Hispanic White	More than high school	Widowed/divorced/Separated	1.3 - 3.5	25 - 30	Never	Yes	No	No	No	No	93958.5	95185.4	1	79	153.1	93.3	6.258	8.61	1.53	1.829	0.609406	0.728499	No
1323	Female	20-50	Non-Hispanic Black	High school	Never married	<1.3	<25	Never	Yes	No	No	No	No	26752	26872.4	2	84	156.6	69.5	2.508	4.37	1.71	0.339	0.443806	0.0879826	No
1324	Female	20-50	Other Hispanic	Less than high school	Married/Living with partner	<1.3	<25	Never	Yes	No	No	No	No	21317.3	21971.1	2	78	147.1	83.3	4.112	6.28	1.45	1.558	0.566281	0.60846	No
1325	Female	≥50	Non-Hispanic White	High school	Married/Living with partner	≥3.5	25 - 30	Now	Yes	No	No	No	No	78691.6	79719.2	1	80	165.6	92.5	4.888	7.4	1.22	2.823	0.558575	1.29251	Yes
1326	Female	≥50	Other Hispanic	Less than high school	Married/Living with partner	<1.3	<25	Now	Yes	Yes	No	No	No	14406.9	15056.3	2	83	161.1	91.4	3.801	6.62	2.3	1.152	0.567349	0.284168	No
1327	Female	20-50	Non-Hispanic Black	More than high school	Married/Living with partner	1.3 - 3.5	25 - 30	Never	Yes	No	No	No	No	22588.6	23132.2	2	84	160.1	91.5	2.353	4.55	1.68	1.129	0.571518	0.384074	No
1328	Female	20-50	Non-Hispanic White	High school	Married/Living with partner	≥3.5	≥30	Never	Yes	Yes	No	No	No	88745.8	90232.9	1	83	153.1	121	3.724	6.03	1.32	2.134	0.790333	1.27771	No
1329	Female	≥50	Non-Hispanic White	More than high school	Widowed/divorced/Separated	≥3.5	<25	Former	Yes	No	No	No	No	36960	39280.7	2	85	166.5	74.6	3.465	6	1.94	1.287	0.448048	0.297236	No
1330	Female	≥50	Non-Hispanic Black	High school	Widowed/divorced/Separated	≥3.5	≥30	Never	Yes	No	No	No	No	21363.9	21800.8	1	78	171.2	104.2	1.888	3.67	1.63	0.35	0.608645	0.130691	Yes
1331	Female	≥50	Non-Hispanic White	Less than high school	Widowed/divorced/Separated	1.3 - 3.5	25 - 30	Former	Yes	Yes	No	No	No	26699.3	29419.8	2	88	146.1	95	2.612	4.6	1.19	1.739	0.65024	0.950224	No
1332	Female	≥50	Non-Hispanic Black	High school	Married/Living with partner	1.3 - 3.5	≥30	Never	Yes	Yes	Yes	No	No	27951.3	29433.1	2	81	166.4	115.4	1.758	3.13	0.96	0.892	0.69351	0.644386	No
1333	Female	20-50	Non-Hispanic White	More than high school	Married/Living with partner	1.3 - 3.5	<25	Never	Yes	No	No	No	No	67568.1	68842.4	1	76	175.8	80.6	2.431	4.47	1.47	1.253	0.458476	0.390796	No
1334	Female	20-50	Non-Hispanic White	Less than high school	Married/Living with partner	1.3 - 3.5	25 - 30	Now	Yes	No	No	No	No	69292.8	72738.5	2	81	156.2	92.7	4.5	7.11	1.81	1.75	0.59347	0.573797	Yes
1335	Female	20-50	Mexican American	Less than high school	Widowed/divorced/Separated	<1.3	<25	Never	Yes	No	No	No	No	22421.9	22411.7	1	81	160.1	75.2	2.483	4.68	1.86	0.734	0.469706	0.185357	No
1336	Female	20-50	Mexican American	More than high school	Married/Living with partner	≥3.5	≥30	Never	Yes	No	No	No	No	17662.9	18108.8	1	88	168.3	123.3	2.819	4.47	1.24	0.892	0.73262	0.527014	No
1337	Female	20-50	Non-Hispanic Black	High school	Married/Living with partner	1.3 - 3.5	25 - 30	Never	Yes	Yes	Yes	No	No	25579.6	26102.7	1	78	157.3	92.1	2.767	4.42	1.16	1.095	0.585505	0.552697	No
1338	Female	20-50	Non-Hispanic White	High school	Married/Living with partner	≥3.5	<25	Now	Yes	No	No	No	No	98116	99760.1	2	75	156.6	73.5	2.508	4.86	1.97	0.847	0.469349	0.201796	No
1339	Female	20-50	Non-Hispanic White	More than high school	Married/Living with partner	1.3 - 3.5	<25	Never	Yes	No	No	No	No	71469.7	72667.3	2	83	166.4	76.7	2.948	4.78	1.5	0.734	0.460938	0.225552	No
1340	Female	20-50	Non-Hispanic Black	More than high school	Married/Living with partner	1.3 - 3.5	≥30	Never	Yes	Yes	No	No	No	21006.2	21435.8	1	88	163.8	116	3.75	5.9	1.71	0.982	0.708181	0.406686	Yes
1341	Female	20-50	Non-Hispanic White	More than high school	Married/Living with partner	<1.3	25 - 30	Now	Yes	No	No	No	No	77907.7	79377	2	76	158.2	100.4	3.233	5.46	1.27	2.1	0.63464	1.0494	No
1342	Female	≥50	Non-Hispanic White	More than high school	Widowed/divorced/Separated	1.3 - 3.5	25 - 30	Never	Yes	Yes	No	No	No	64451.2	67206.3	2	81	168	101.2	3.853	6.13	1.76	1.129	0.602381	0.386414	Yes
1343	Female	≥50	Non-Hispanic White	More than high school	Widowed/divorced/Separated	≥3.5	25 - 30	Former	Yes	Yes	No	No	No	45491.3	46431.5	2	81	154.7	98.3	4.344	6.54	1.68	1.152	0.635423	0.435719	No
1344	Female	20-50	Other Hispanic	More than high school	Married/Living with partner	≥3.5	<25	Never	Yes	No	No	No	No	24826.1	25452.9	2	77	166.1	72.2	1.914	4.4	2.22	0.587	0.434678	0.114935	No
1345	Female	20-50	Non-Hispanic Black	Less than high school	Married/Living with partner	<1.3	≥30	Never	Yes	Yes	Yes	No	No	35750.1	37275.9	2	82	158.3	104.5	4.034	7.09	1.97	2.348	0.660139	0.786805	Yes
1346	Female	≥50	Non-Hispanic White	More than high school	Widowed/divorced/Separated	<1.3	<25	Now	Yes	Yes	No	No	No	19384	20212.6	1	77	158.2	85.2	2.948	5.3	1.94	0.914	0.538559	0.253733	No
1347	Female	20-50	Mexican American	More than high school	Never married	≥3.5	≥30	Never	Yes	Yes	Yes	No	No	16805.8	16798.2	2	85	153.6	101.1	4.215	6.88	1.81	1.863	0.658203	0.677476	Yes
1348	Female	≥50	Non-Hispanic White	More than high school	Married/Living with partner	≥3.5	25 - 30	Former	Yes	Yes	No	No	No	77041.7	77179.5	1	76	169.4	89.6	4.939	7.5	1.6	2.1	0.528926	0.694215	No
1349	Female	≥50	Non-Hispanic White	Less than high school	Widowed/divorced/Separated	1.3 - 3.5	≥30	Never	No	No	No	No	No	24849.9	26410.5	2	81	152.7	110.7	2.689	4.78	1.32	1.671	0.724951	0.917722	Yes
1350	Female	20-50	Mexican American	High school	Never married	<1.3	<25	Now	Yes	No	No	No	No	15504.2	15979.7	1	81	169.4	75.6	2.741	4.71	1.55	0.903	0.446281	0.259995	No
1351	Female	≥50	Non-Hispanic Black	More than high school	Married/Living with partner	<1.3	≥30	Now	Yes	Yes	No	No	No	22553.1	24217	2	84	160.9	95	2.224	4.32	1.81	0.598	0.590429	0.19507	No
1352	Female	≥50	Non-Hispanic Black	More than high school	Married/Living with partner	≥3.5	≥30	Never	Yes	Yes	No	No	No	22068.7	21883.6	2	82	159.4	103.2	3.879	6.31	1.84	1.287	0.647428	0.452848	No
1353	Female	≥50	Mexican American	Less than high school	Married/Living with partner	<1.3	25 - 30	Never	Yes	Yes	No	No	No	11909.6	12274.8	2	75	158.6	96	3.698	5.51	0.8	2.19	0.605296	1.657	No
1354	Female	≥50	Mexican American	More than high school	Never married	1.3 - 3.5	<25	Never	Yes	Yes	No	No	No	11124.7	12860.5	1	81	158.5	84.8	1.991	3.83	1.55	0.598	0.535016	0.206413	Yes
1355	Female	≥50	Non-Hispanic Black	More than high school	Married/Living with partner	≥3.5	25 - 30	Never	Yes	Yes	Yes	No	No	13992.5	13875.2	1	78	161.1	104.6	3.646	5.15	1.14	0.768	0.649286	0.437414	No
1356	Female	20-50	Non-Hispanic White	More than high school	Never married	<1.3	<25	Never	Yes	No	No	No	No	25142.2	25616.4	1	79	182.7	83.7	3.233	5.48	1.84	0.892	0.458128	0.222093	No
1357	Female	≥50	Other Hispanic	High school	Widowed/divorced/Separated	<1.3	≥30	Now	Yes	Yes	Yes	No	Yes	11014.1	11510.6	1	85	159.7	144.9	3.233	5.22	1.45	1.185	0.907326	0.741505	No
1358	Female	20-50	Other Race	More than high school	Never married	≥3.5	≥30	Never	Yes	Yes	Yes	No	No	61212.8	62691.6	2	85	171.3	122.7	3.931	5.69	0.96	1.773	0.716287	1.32289	No
1359	Female	20-50	Other Hispanic	More than high school	Married/Living with partner	<1.3	<25	Never	Yes	No	No	No	No	13811.7	13878.4	1	82	152.2	82.5	4.526	6.39	1.24	1.344	0.54205	0.587512	No
1360	Female	≥50	Non-Hispanic White	More than high school	Never married	1.3 - 3.5	≥30	Former	Yes	No	No	No	No	65743.4	65836.6	1	79	170.8	111.2	3.491	5.43	1.37	1.253	0.651054	0.595453	Yes
1361	Female	20-50	Non-Hispanic Black	More than high school	Widowed/divorced/Separated	≥3.5	≥30	Never	Yes	Yes	No	No	No	24864.8	26699.2	1	80	163.5	100.8	3.62	5.61	1.71	0.644	0.616514	0.232184	No
1362	Female	20-50	Other Hispanic	High school	Married/Living with partner	1.3 - 3.5	≥30	Never	Yes	No	No	No	No	22081.1	22758.2	2	82	162.6	100.5	3.103	4.73	1.03	1.298	0.618081	0.778902	No
1363	Female	≥50	Mexican American	Less than high school	Widowed/divorced/Separated	<1.3	<25	Now	Yes	No	No	No	No	14331.1	14691.7	1	87	157.9	76	6.232	8.61	1.91	1.027	0.481317	0.258803	No
1364	Female	≥50	Non-Hispanic White	More than high school	Widowed/divorced/Separated	1.3 - 3.5	≥30	Never	Yes	Yes	No	No	No	25642.4	25977.2	2	76	170.4	126	3.026	5.02	1.5	1.061	0.739437	0.523028	No
1365	Female	20-50	Other Race	More than high school	Never married	<1.3	<25	Former	Yes	No	No	No	No	24525.3	25269	2	84	158.7	80	3.362	5.72	1.66	1.535	0.504096	0.466137	No
1366	Female	≥50	Other Hispanic	More than high school	Married/Living with partner	≥3.5	25 - 30	Former	Yes	No	No	No	No	14309.2	14748	2	78	162.3	99.9	3.827	6.13	1.86	0.971	0.615527	0.321331	No
1367	Female	≥50	Non-Hispanic White	More than high school	Widowed/divorced/Separated	≥3.5	≥30	Former	Yes	Yes	No	No	No	26699.3	29419.8	2	88	161	113.4	4.37	6.23	1.01	1.874	0.704348	1.30688	Yes
1368	Female	20-50	Mexican American	Less than high school	Married/Living with partner	1.3 - 3.5	25 - 30	Never	Yes	No	No	No	No	16704.5	17216.8	2	88	153.7	93.2	3.879	5.95	1.42	1.423	0.606376	0.607657	Yes
1369	Female	20-50	Non-Hispanic Black	More than high school	Never married	1.3 - 3.5	<25	Never	Yes	No	No	No	No	34192.3	34346.1	2	78	167.8	75.5	3.336	5.02	1.4	0.621	0.44994	0.199581	No
1370	Female	20-50	Non-Hispanic White	High school	Married/Living with partner	1.3 - 3.5	≥30	Now	Yes	Yes	Yes	No	No	73200.6	74633	1	83	171.3	108	1.552	4.16	0.8	3.94	0.630473	3.10508	Yes
1371	Female	20-50	Other Hispanic	More than high school	Never married	≥3.5	<25	Never	Yes	No	No	No	No	22280.5	22743.4	2	76	161.3	75	1.655	3.9	1.86	0.869	0.464972	0.217237	No
1372	Female	20-50	Non-Hispanic White	More than high school	Widowed/divorced/Separated	<1.3	≥30	Former	Yes	No	Yes	No	No	22549.6	23407.6	1	83	177.6	108	3.155	4.81	1.11	1.208	0.608108	0.661797	No
1373	Female	20-50	Non-Hispanic White	High school	Married/Living with partner	≥3.5	<25	Former	Yes	No	No	No	No	88886	90562.4	1	83	169.1	80.5	1.319	3.36	1.86	0.373	0.47605	0.0954659	No
1374	Female	≥50	Mexican American	More than high school	Widowed/divorced/Separated	<1.3	≥30	Never	Yes	Yes	Yes	No	No	11306.9	11361.5	2	86	163.3	107.2	3.982	6.78	1.16	3.568	0.656461	2.01918	Yes
1375	Female	≥50	Non-Hispanic White	Less than high school	Widowed/divorced/Separated	1.3 - 3.5	<25	Former	Yes	No	No	No	No	33556.4	37135.6	2	77	162.9	89.2	3.258	5.97	2.38	0.723	0.547575	0.166343	Yes
1376	Female	20-50	Mexican American	High school	Married/Living with partner	<1.3	25 - 30	Never	Yes	No	No	No	No	21637.3	21874.3	2	85	151	84.8	2.353	3.96	1.19	0.926	0.561589	0.437002	No
1377	Female	20-50	Non-Hispanic White	High school	Never married	<1.3	≥30	Now	Yes	No	No	No	No	30183.5	30205.2	2	76	155	117.3	2.121	4.19	1.29	1.671	0.756774	0.980287	Yes
1378	Female	20-50	Non-Hispanic White	Less than high school	Married/Living with partner	<1.3	<25	Former	Yes	No	No	No	No	22109.5	22526.5	1	76	169.1	84.7	2.534	3.96	1.06	0.79	0.500887	0.373303	No
1379	Female	≥50	Non-Hispanic Black	More than high school	Married/Living with partner	≥3.5	≥30	Now	Yes	Yes	No	No	No	28825.6	30353.8	2	78	171.1	109.6	3.077	5.3	1.86	0.768	0.640561	0.26449	No
1380	Female	≥50	Non-Hispanic Black	More than high school	Married/Living with partner	1.3 - 3.5	≥30	Former	Yes	Yes	No	No	No	17568.2	18363.9	2	78	162.2	106.9	2.198	4.42	1.68	1.174	0.659063	0.460559	No
1381	Female	20-50	Non-Hispanic White	Less than high school	Married/Living with partner	<1.3	<25	Now	Yes	No	Yes	No	No	23531.5	23499.8	2	75	168.5	90.9	NA	3.23	0.93	4.99	0.539466	2.89455	No
1382	Female	≥50	Non-Hispanic Black	More than high school	Widowed/divorced/Separated	1.3 - 3.5	≥30	Never	Yes	No	No	No	No	22068.7	21883.6	2	82	166.3	98.7	3.853	6.41	2.2	0.779	0.593506	0.210155	Yes
1383	Female	20-50	Non-Hispanic White	More than high school	Widowed/divorced/Separated	<1.3	25 - 30	Former	Yes	No	No	No	No	78782	80102.2	2	76	166	87	2.638	4.99	2.17	0.384	0.524096	0.0927433	No
1384	Female	20-50	Non-Hispanic Black	Less than high school	Widowed/divorced/Separated	<1.3	≥30	Now	Yes	Yes	No	No	No	27045.2	28703.7	1	88	165.3	137.2	3.414	5.17	1.14	1.344	0.830006	0.978533	Yes
1385	Female	≥50	Non-Hispanic White	More than high school	Married/Living with partner	≥3.5	25 - 30	Never	Yes	Yes	No	No	No	36056.5	36352.6	1	77	161.5	107.9	2.974	4.89	1.24	1.445	0.668111	0.778565	No
1386	Female	≥50	Non-Hispanic Black	More than high school	Married/Living with partner	≥3.5	<25	Never	Yes	Yes	No	No	No	18356.3	18202.4	1	82	157.9	79.5	1.914	4.03	1.89	0.497	0.503483	0.132397	No
1387	Female	≥50	Mexican American	Less than high school	Widowed/divorced/Separated	≥3.5	≥30	Never	Yes	Yes	Yes	No	No	8895.76	9953.93	1	85	152.2	115.6	2.974	5.82	1.91	2.021	0.759527	0.803667	Yes
1388	Female	20-50	Non-Hispanic Black	Less than high school	Widowed/divorced/Separated	<1.3	≥30	Never	Yes	No	No	No	No	29459.4	30175.4	1	82	170.7	102.7	3.026	5.48	2.12	0.711	0.60164	0.201777	No
1389	Female	20-50	Other Hispanic	More than high school	Widowed/divorced/Separated	<1.3	≥30	Now	Yes	No	Yes	No	No	16704.5	16785.2	1	88	165.5	125	2.974	5.12	1.03	2.45	0.755287	1.79656	No
1390	Female	20-50	Non-Hispanic Black	More than high school	Never married	≥3.5	<25	Never	Yes	No	No	No	No	30310.7	31652.1	1	79	165.8	77.1	2.87	4.76	1.6	0.632	0.465018	0.183682	No
1391	Female	20-50	Other Race	More than high school	Widowed/divorced/Separated	≥3.5	≥30	Now	Yes	No	No	No	No	71569.6	75128.5	1	87	165	122.4	2.198	3.88	0.96	1.581	0.741818	1.22168	No
1392	Female	≥50	Non-Hispanic White	More than high school	Married/Living with partner	≥3.5	≥30	Never	Yes	Yes	No	No	No	37776.8	38826.2	2	81	147.9	110.7	3.801	6.65	1.42	3.116	0.748479	1.64244	No
1393	Female	20-50	Non-Hispanic Black	Less than high school	Married/Living with partner	<1.3	≥30	Now	Yes	No	No	No	No	20884	21176.7	1	80	164	130.6	3.75	5.28	1.11	0.914	0.796341	0.655726	No
1394	Female	20-50	Mexican American	Less than high school	Married/Living with partner	<1.3	25 - 30	Never	Yes	No	No	No	No	14183	14251.5	2	85	154.4	90.1	3.439	5.25	1.47	0.711	0.583549	0.282247	No
1395	Female	≥50	Mexican American	Less than high school	Widowed/divorced/Separated	1.3 - 3.5	<25	Never	Yes	Yes	No	No	No	10638.8	12000.1	2	85	141.3	87.4	NA	5.28	1.16	4.697	0.618542	2.50456	Yes
1396	Female	20-50	Other Hispanic	Less than high school	Married/Living with partner	<1.3	25 - 30	Never	Yes	No	No	No	No	24471.4	24353.7	2	78	149.6	93.8	2.612	4.55	1.09	1.863	0.627005	1.07166	No
1397	Female	20-50	Other Race	More than high school	Married/Living with partner	≥3.5	<25	Never	Yes	No	No	No	No	74642.3	76905.6	1	79	165.9	77.3	2.172	4.01	1.53	0.7	0.465943	0.213177	No
1398	Female	20-50	Non-Hispanic White	High school	Never married	<1.3	≥30	Now	Yes	No	No	No	No	13957.8	14191.7	1	80	163	146.5	3.827	5.87	1.09	2.111	0.898773	1.74065	No
1399	Female	20-50	Non-Hispanic White	More than high school	Married/Living with partner	<1.3	25 - 30	Never	Yes	No	No	No	No	18069.4	18372.1	1	77	162.4	92.6	3.491	5.59	1.66	0.971	0.570197	0.333531	No
1400	Female	20-50	Non-Hispanic White	More than high school	Married/Living with partner	≥3.5	<25	Never	Yes	No	No	No	No	55004.6	57097.5	1	85	172.4	81.3	2.043	4.09	1.84	0.474	0.471578	0.121483	No
1401	Female	≥50	Non-Hispanic White	More than high school	Widowed/divorced/Separated	1.3 - 3.5	25 - 30	Never	Yes	Yes	Yes	No	Yes	32202.9	34225.3	1	76	156.8	96.5	1.758	3.83	1.58	1.05	0.615434	0.408991	Yes
1402	Female	20-50	Non-Hispanic Black	High school	Married/Living with partner	<1.3	<25	Never	Yes	No	No	No	No	35750.1	36481.2	2	82	168.3	79.5	3.129	5.12	1.63	0.802	0.472371	0.232418	No
1403	Female	20-50	Mexican American	More than high school	Married/Living with partner	≥3.5	<25	Never	Yes	No	No	No	No	14630.3	14559.9	1	85	156.5	87.7	2.508	4.14	1.29	0.756	0.560383	0.328411	No
1404	Female	≥50	Non-Hispanic White	High school	Married/Living with partner	<1.3	<25	Former	Yes	No	No	No	No	22257.7	22297.5	1	76	157.2	83.4	3	5.64	2.2	0.96	0.530534	0.231506	No
1405	Female	20-50	Non-Hispanic White	High school	Married/Living with partner	<1.3	25 - 30	Now	Yes	No	No	No	No	26199.6	26693.7	2	80	172.7	95.7	2.638	4.42	1.42	0.779	0.55414	0.303997	Yes
1406	Female	20-50	Non-Hispanic White	More than high school	Married/Living with partner	<1.3	≥30	Now	Yes	No	No	No	No	30395.6	30417.5	2	81	171.1	112.7	3.801	6.1	0.91	3.06	0.658679	2.2149	No
1407	Female	20-50	Non-Hispanic Black	Less than high school	Married/Living with partner	1.3 - 3.5	≥30	Now	Yes	Yes	No	No	No	25579.6	26102.7	1	78	163.1	106.9	3.827	5.53	1.22	1.095	0.655426	0.588272	No
1408	Female	20-50	Non-Hispanic White	High school	Never married	1.3 - 3.5	<25	Never	Yes	No	No	No	No	68566.4	69859.6	2	86	167.2	72.1	1.965	3.18	0.96	0.587	0.43122	0.263673	No
1409	Female	≥50	Non-Hispanic White	Less than high school	Widowed/divorced/Separated	<1.3	<25	Never	Yes	No	No	No	No	29777.3	29830.6	2	75	178.1	84.9	2.819	4.65	1.53	0.655	0.476698	0.204077	No
1410	Female	20-50	Mexican American	Less than high school	Widowed/divorced/Separated	<1.3	25 - 30	Never	Yes	No	Yes	No	No	14183	14251.5	2	85	150.9	88.7	2.327	4.4	1.68	0.869	0.587806	0.30405	No
1411	Female	20-50	Other Hispanic	Less than high school	Married/Living with partner	1.3 - 3.5	25 - 30	Never	Yes	No	No	No	No	21437.8	21979	2	82	157.7	96.3	2.767	4.5	1.29	0.948	0.610653	0.448759	No
1412	Female	≥50	Non-Hispanic White	More than high school	Married/Living with partner	≥3.5	25 - 30	Now	Yes	No	No	No	No	107354	105631	2	77	166.7	91.4	2.664	4.34	1.37	0.689	0.54829	0.275746	No
1413	Female	≥50	Other Hispanic	Less than high school	Married/Living with partner	1.3 - 3.5	≥30	Never	Yes	No	No	No	No	6749.17	6950.89	2	77	147	100.6	2.793	4.63	1.45	0.835	0.684354	0.394093	No
1414	Female	≥50	Non-Hispanic White	High school	Widowed/divorced/Separated	1.3 - 3.5	<25	Never	Yes	Yes	No	No	No	33429.8	35529.2	2	79	161	94.2	3.957	6.47	1.86	1.389	0.585093	0.436932	No
1415	Female	≥50	Non-Hispanic Black	More than high school	Married/Living with partner	≥3.5	25 - 30	Never	Yes	Yes	No	No	No	29022.5	30561.1	2	83	169.9	91.1	2.896	5.59	2.38	0.666	0.536198	0.150045	No
1416	Female	20-50	Mexican American	High school	Widowed/divorced/Separated	<1.3	25 - 30	Never	Yes	No	No	No	No	14906.4	15909.3	1	88	152	96.8	2.896	5.17	1.58	1.513	0.636842	0.609837	Yes
1417	Female	≥50	Mexican American	Less than high school	Married/Living with partner	<1.3	25 - 30	Never	Yes	No	No	No	No	14331.1	14770.6	1	87	153.5	98.6	3.517	5.92	1.76	1.389	0.642345	0.506942	No
1418	Female	20-50	Non-Hispanic White	More than high school	Married/Living with partner	<1.3	≥30	Never	Yes	Yes	No	No	No	17798.6	18096.8	2	85	169.1	113.7	4.344	6.72	1.58	1.761	0.672383	0.749409	No
1419	Female	≥50	Non-Hispanic White	Less than high school	Widowed/divorced/Separated	1.3 - 3.5	<25	Now	Yes	No	No	No	Yes	25766.5	25803	1	83	163.9	76.6	2.896	4.99	1.53	1.219	0.467358	0.372359	No
1420	Female	≥50	Non-Hispanic White	Less than high school	Married/Living with partner	≥3.5	25 - 30	Former	Yes	Yes	No	No	No	67764.5	67032.6	2	85	162.9	99	3.336	5.97	2.17	1.005	0.607735	0.281462	No
1421	Female	20-50	Non-Hispanic White	More than high school	Widowed/divorced/Separated	1.3 - 3.5	<25	Never	Yes	No	No	No	No	26266.6	27063.1	1	86	164.2	72.8	2.741	4.58	1.45	0.858	0.443362	0.262348	No
1422	Female	≥50	Non-Hispanic White	More than high school	Widowed/divorced/Separated	<1.3	≥30	Former	Yes	No	No	No	No	22865.4	22498.5	1	77	164.9	119.1	4.344	6.1	0.98	1.716	0.722256	1.26468	Yes
1423	Female	20-50	Non-Hispanic White	Less than high school	Married/Living with partner	1.3 - 3.5	≥30	Now	Yes	No	No	No	No	67783.8	69167.2	2	84	164.5	117.5	3.957	6.26	1.34	2.089	0.714286	1.11354	Yes
1424	Female	20-50	Non-Hispanic White	High school	Married/Living with partner	≥3.5	<25	Now	Yes	No	No	No	No	82071.7	83447	2	80	162.9	84.7	2.457	4.19	1.29	0.982	0.519951	0.395808	No
1425	Female	20-50	Mexican American	Less than high school	Married/Living with partner	1.3 - 3.5	≥30	Never	Yes	Yes	Yes	No	No	21350	21698	1	87	148.7	115.3	4.112	6.23	1.47	1.423	0.775387	0.750595	No
1426	Female	20-50	Non-Hispanic White	More than high school	Married/Living with partner	≥3.5	25 - 30	Former	Yes	No	No	No	No	58197.8	59173.1	1	80	169.8	100.3	1.836	4.63	2.51	0.621	0.590695	0.146144	No
1427	Female	≥50	Non-Hispanic White	More than high school	Married/Living with partner	≥3.5	≥30	Never	Yes	Yes	No	No	No	62085.9	61415.3	1	76	158.3	102.7	2.974	5.38	1.11	2.845	0.648768	1.66283	No
1428	Female	≥50	Other Hispanic	Less than high school	Never married	<1.3	≥30	Never	Yes	No	No	No	No	14309.2	14378.3	2	78	154.6	101.1	3.698	5.87	1.27	1.953	0.653946	1.00563	No
1429	Female	20-50	Mexican American	Less than high school	Married/Living with partner	<1.3	25 - 30	Never	Yes	No	No	No	No	25298.1	25936.8	1	87	168	94.6	3.646	5.66	1.42	1.298	0.563095	0.514717	No
1430	Female	20-50	Non-Hispanic Black	More than high school	Widowed/divorced/Separated	<1.3	<25	Never	Yes	No	No	No	No	28262.5	28942.6	1	79	158.5	85.7	2.638	4.91	1.55	1.569	0.540694	0.547322	No
1431	Female	20-50	Non-Hispanic Black	More than high school	Never married	1.3 - 3.5	<25	Never	Yes	No	No	No	No	22968.8	23072.1	1	80	157.4	66.5	1.914	3.88	1.5	1.039	0.42249	0.292645	No
1432	Female	20-50	Non-Hispanic Black	More than high school	Never married	<1.3	≥30	Never	Yes	No	No	No	No	35477.2	36331	2	83	154.3	89.8	3.801	6.05	2.04	0.452	0.581983	0.128949	No
1433	Female	≥50	Mexican American	More than high school	Never married	1.3 - 3.5	25 - 30	Never	Yes	No	Yes	No	No	6878.79	6912.35	1	81	148.2	101.5	2.172	4.27	1.78	0.7	0.684885	0.269337	Yes
1434	Female	20-50	Mexican American	High school	Married/Living with partner	<1.3	≥30	Never	Yes	No	No	No	No	15048.6	15510.1	1	82	159.4	112.4	3.414	5.74	1.22	2.427	0.705144	1.40277	Yes
1435	Female	≥50	Non-Hispanic White	High school	Married/Living with partner	≥3.5	25 - 30	Never	Yes	No	No	No	No	83444.3	82543	2	75	163.6	85	2.664	4.81	1.53	1.377	0.51956	0.467604	Yes
1436	Female	≥50	Non-Hispanic White	High school	Married/Living with partner	≥3.5	≥30	Former	Yes	No	Yes	No	No	22865.4	23164	1	77	164.6	120	1.733	4.11	1.99	0.869	0.72904	0.31836	No
1437	Female	≥50	Non-Hispanic White	High school	Married/Living with partner	≥3.5	≥30	Former	Yes	No	No	No	No	99448.7	99626.6	2	79	178.8	110	3.31	5.3	1.55	0.948	0.615213	0.376272	No
1438	Female	20-50	Non-Hispanic White	More than high school	Never married	≥3.5	≥30	Never	Yes	No	No	No	No	62514	64409.6	1	80	177.4	120.6	1.965	3.88	1.27	1.389	0.67982	0.743519	No
1439	Female	20-50	Non-Hispanic White	More than high school	Married/Living with partner	<1.3	25 - 30	Never	Yes	No	No	No	No	22802.1	23669.7	2	82	157	88.3	4.189	6.28	1.29	1.727	0.56242	0.752946	No
1440	Female	20-50	Mexican American	More than high school	Never married	1.3 - 3.5	<25	Now	Yes	No	No	No	No	20505.8	21719	1	75	158	74.5	2.974	5.33	1.58	1.716	0.471519	0.512105	No
1441	Female	≥50	Non-Hispanic White	Less than high school	Married/Living with partner	1.3 - 3.5	25 - 30	Never	Yes	No	Yes	No	No	34682	35645.4	1	80	162.3	90.5	3.026	5.3	1.53	1.614	0.557609	0.588223	Yes
1442	Female	20-50	Non-Hispanic White	More than high school	Never married	≥3.5	<25	Never	Yes	No	No	Yes	No	50402.9	52320.7	1	76	169	81.8	2.483	4.84	1.89	1.027	0.484024	0.263012	No
1443	Female	20-50	Non-Hispanic White	More than high school	Married/Living with partner	≥3.5	<25	Never	Yes	No	No	No	No	68458.3	70388.4	2	86	163	71.1	2.483	5.22	2.48	0.565	0.436196	0.0993754	No
1444	Female	≥50	Non-Hispanic White	More than high school	Married/Living with partner	1.3 - 3.5	≥30	Never	Yes	Yes	No	No	No	59171.2	58532	1	80	157.8	125	2.845	4.89	1.22	1.784	0.792142	1.15835	No
1445	Female	20-50	Non-Hispanic White	More than high school	Never married	1.3 - 3.5	≥30	Now	Yes	Yes	No	No	No	56466.7	59274.6	2	86	159.4	101	2.715	4.42	1.29	0.892	0.633626	0.438135	No
1446	Female	20-50	Mexican American	Less than high school	Never married	<1.3	<25	Never	Yes	No	No	No	No	21166.2	21700.5	1	86	158.2	87	2.043	4.4	1.91	0.937	0.549937	0.269786	No
1447	Female	≥50	Non-Hispanic Black	More than high school	Widowed/divorced/Separated	<1.3	25 - 30	Never	Yes	No	No	No	No	13020.6	13070.9	1	78	148	81.1	2.017	5.51	3.08	0.926	0.547973	0.164748	Yes
1448	Female	≥50	Non-Hispanic White	Less than high school	Married/Living with partner	<1.3	≥30	Former	Yes	Yes	No	No	No	18378.2	18888.8	1	80	159.8	104.8	1.345	4.09	1.76	2.134	0.65582	0.795181	Yes
1449	Female	20-50	Mexican American	Less than high school	Married/Living with partner	1.3 - 3.5	25 - 30	Former	Yes	No	No	No	No	17540	17455.6	1	86	157.6	91.9	2.664	4.27	1.03	1.264	0.583122	0.715598	No
1450	Female	≥50	Non-Hispanic White	More than high school	Married/Living with partner	1.3 - 3.5	25 - 30	Former	Yes	Yes	No	No	No	31907.4	34147.4	1	77	150.9	98.5	2.974	5.07	1.09	2.179	0.65275	1.3049	Yes
1451	Female	≥50	Non-Hispanic White	More than high school	Married/Living with partner	<1.3	<25	Never	Yes	Yes	No	No	No	30988.5	32532.7	2	83	143.8	76	4.913	6.83	1.19	1.603	0.528512	0.711937	Yes
1452	Female	20-50	Non-Hispanic White	High school	Married/Living with partner	<1.3	<25	Now	Yes	No	No	No	No	23531.5	23499.8	2	80	155.3	72.1	3.853	6.36	2.07	0.937	0.464263	0.210152	No
1453	Female	≥50	Non-Hispanic White	Less than high school	Widowed/divorced/Separated	≥3.5	≥30	Now	Yes	No	No	No	No	64695.4	67460.9	1	76	156.5	103.5	3.827	6.26	1.06	2.981	0.661342	1.85987	No
1454	Female	≥50	Non-Hispanic Black	High school	Widowed/divorced/Separated	1.3 - 3.5	≥30	Now	Yes	No	No	No	No	29527.6	31093	1	83	158.2	121.2	3.336	5.07	1.14	1.31	0.766119	0.880365	Yes
1455	Female	20-50	Non-Hispanic Black	More than high school	Married/Living with partner	1.3 - 3.5	25 - 30	Never	Yes	Yes	No	No	No	20775.3	21275.2	1	84	166.6	99	3.181	5.46	1.53	1.614	0.594238	0.626863	No
1456	Female	≥50	Mexican American	Less than high school	Married/Living with partner	<1.3	25 - 30	Now	Yes	No	Yes	No	No	5428.92	5704.54	2	89	154.2	103.5	4.732	7.01	1.01	2.743	0.671206	1.82289	No
1457	Female	20-50	Non-Hispanic Black	Less than high school	Never married	<1.3	25 - 30	Now	Yes	No	No	No	No	24507.5	23856.5	1	86	157.5	87.8	3.31	4.97	1.19	1.027	0.55746	0.481102	No
1458	Female	20-50	Non-Hispanic White	More than high school	Never married	<1.3	<25	Never	Yes	No	No	No	No	22182.7	22601.1	1	79	166.2	72.4	2.405	4.6	1.86	0.756	0.43562	0.177058	No
1459	Female	≥50	Non-Hispanic White	High school	Widowed/divorced/Separated	<1.3	<25	Never	Yes	Yes	No	No	Yes	20452.6	21736.8	1	77	163.3	95.9	2.612	4.97	1.24	2.405	0.587263	1.13901	Yes
1460	Female	20-50	Non-Hispanic White	High school	Married/Living with partner	<1.3	≥30	Never	Yes	Yes	No	No	No	22163.8	23007.1	2	83	183	131.5	3.077	5.17	1.53	1.242	0.718579	0.583317	No
1461	Female	≥50	Non-Hispanic White	More than high school	Married/Living with partner	1.3 - 3.5	<25	Former	Yes	No	No	No	No	106656	108049	2	79	163	77.3	1.681	3.57	1.68	0.474	0.474233	0.133801	No
1462	Female	≥50	Non-Hispanic White	Less than high school	Married/Living with partner	1.3 - 3.5	25 - 30	Former	Yes	Yes	No	No	No	34682	34966.9	1	80	157.7	92.5	5.87	7.91	1.22	1.784	0.586557	0.857719	Yes
1463	Female	≥50	Non-Hispanic White	More than high school	Never married	≥3.5	25 - 30	Never	Yes	No	No	No	No	58118.5	58200.8	1	76	159.4	87.5	3.103	5.2	1.78	0.689	0.548934	0.21248	No
1464	Female	≥50	Mexican American	Less than high school	Widowed/divorced/Separated	<1.3	25 - 30	Never	Yes	No	No	No	No	8684.63	10343.7	1	88	150.6	106	2.069	4.27	1.32	1.908	0.703851	1.01739	Yes
1465	Female	≥50	Non-Hispanic White	More than high school	Married/Living with partner	≥3.5	<25	Never	Yes	No	No	No	No	32423.3	34310.7	2	88	170.5	78.7	2.121	4.22	1.84	0.565	0.461584	0.141736	No
1466	Female	20-50	Mexican American	Less than high school	Married/Living with partner	<1.3	≥30	Now	Yes	Yes	No	No	No	18420.3	18331.6	1	78	155.7	104.1	2.948	4.29	0.85	1.084	0.668593	0.852653	No
1467	Female	20-50	Mexican American	More than high school	Widowed/divorced/Separated	<1.3	≥30	Never	Yes	No	No	No	No	18922.6	19502.9	1	81	156.1	91.5	2.87	5.22	0.96	3.037	0.586163	1.85435	No
1468	Female	20-50	Mexican American	High school	Married/Living with partner	1.3 - 3.5	≥30	Never	Yes	No	No	No	No	19336.9	19738.7	2	86	157.6	133	2.922	4.37	0.93	1.118	0.843909	1.01451	No
1469	Female	≥50	Non-Hispanic White	Less than high school	Married/Living with partner	≥3.5	25 - 30	Never	Yes	No	Yes	No	No	60891.9	60234.2	1	85	166.9	101.1	2.586	5.15	1.99	1.219	0.605752	0.371061	No
1470	Female	≥50	Non-Hispanic White	High school	Widowed/divorced/Separated	<1.3	≥30	Former	Yes	No	No	No	No	25270.9	26351.1	2	79	162	119.2	4.629	7.24	1.19	3.082	0.735802	1.90567	No
1471	Female	20-50	Mexican American	More than high school	Married/Living with partner	1.3 - 3.5	<25	Never	Yes	No	No	No	No	21637.3	22183.5	2	85	163.7	89.9	2.793	4.71	1.6	0.677	0.549175	0.23237	No
1472	Female	20-50	Mexican American	More than high school	Married/Living with partner	≥3.5	≥30	Now	Yes	Yes	No	No	No	18836.2	19227.6	1	85	150.2	95.7	3.388	5.07	1.24	0.948	0.63715	0.487112	No
1473	Female	≥50	Non-Hispanic White	Less than high school	Married/Living with partner	1.3 - 3.5	≥30	Former	Yes	Yes	Yes	No	No	55155.4	54357.7	2	76	158.9	113.5	2.457	5.12	1.37	2.823	0.714286	1.47185	Yes
1474	Female	≥50	Non-Hispanic White	More than high school	Widowed/divorced/Separated	≥3.5	25 - 30	Now	Yes	Yes	No	No	No	38581.8	39379.2	2	78	153.4	96.9	4.396	6.8	1.37	2.247	0.631682	1.03605	Yes
1475	Female	≥50	Non-Hispanic White	More than high school	Married/Living with partner	≥3.5	≥30	Now	Yes	No	Yes	No	No	86310.2	84925.3	2	86	160.5	121.1	2.302	3.8	1.19	0.655	0.754517	0.415301	Yes
1476	Female	20-50	Non-Hispanic White	More than high school	Widowed/divorced/Separated	<1.3	≥30	Former	Yes	Yes	No	No	No	22163.8	23265.9	2	83	171.7	95.3	2.224	4.24	1.76	0.576	0.555038	0.181649	No
1477	Female	≥50	Non-Hispanic Black	Less than high school	Widowed/divorced/Separated	<1.3	25 - 30	Now	Yes	Yes	No	Yes	Yes	18856.3	19061	1	79	171.4	106.4	3.284	5.38	0.98	2.427	0.62077	1.53736	No
1478	Female	20-50	Other Hispanic	More than high school	Widowed/divorced/Separated	1.3 - 3.5	<25	Former	Yes	No	No	No	No	18366.6	19602.3	1	82	161.5	87.7	2.457	4.65	1.84	0.779	0.543034	0.229904	No
1479	Female	20-50	Mexican American	Less than high school	Married/Living with partner	<1.3	≥30	Never	Yes	No	No	No	No	13628.5	13694.3	2	86	154.8	98.4	3.129	5.35	1.58	1.434	0.635659	0.576921	Yes
1480	Female	20-50	Non-Hispanic White	More than high school	Married/Living with partner	≥3.5	<25	Never	Yes	No	No	No	No	52723.3	54729.4	1	79	168.6	82.1	2.922	5.22	1.86	0.96	0.486951	0.25133	No
1481	Female	20-50	Non-Hispanic White	More than high school	Widowed/divorced/Separated	1.3 - 3.5	25 - 30	Never	Yes	No	No	No	No	71569.6	72970.1	1	87	164.1	89.4	3.103	5.12	1.27	1.614	0.54479	0.692355	Yes
1482	Female	≥50	Non-Hispanic White	More than high school	Married/Living with partner	≥3.5	<25	Now	Yes	No	No	No	No	110972	112422	2	80	162.1	91.1	4.629	6.98	1.34	2.19	0.561999	0.918491	No
1483	Female	20-50	Non-Hispanic White	High school	Married/Living with partner	<1.3	25 - 30	Now	Yes	No	No	No	No	19683.5	19657.1	2	80	158	92	2.689	4.47	1.24	1.163	0.582278	0.546121	No
1484	Female	20-50	Non-Hispanic White	More than high school	Married/Living with partner	<1.3	≥30	Former	Yes	Yes	No	No	No	87365.3	87428.3	2	83	167.1	131.2	3.129	5.02	1.42	1.039	0.785159	0.574493	Yes
1485	Female	≥50	Other Race	More than high school	Married/Living with partner	≥3.5	≥30	Former	Yes	Yes	Yes	Yes	No	39718.8	39896.8	2	85	163.1	120.5	2.043	3.8	1.19	1.231	0.738811	0.764265	Yes
1486	Female	≥50	Non-Hispanic White	More than high school	Widowed/divorced/Separated	1.3 - 3.5	25 - 30	Former	Yes	No	No	No	No	70859.7	70094.3	1	81	159	90	2.586	4.5	1.71	0.463	0.566038	0.153261	Yes
1487	Female	20-50	Non-Hispanic White	Less than high school	Widowed/divorced/Separated	<1.3	25 - 30	Now	Yes	No	No	No	No	21345.8	22407.2	2	81	148.5	90.5	2.302	4.53	1.68	1.163	0.609428	0.421884	Yes
1488	Female	≥50	Mexican American	Less than high school	Married/Living with partner	<1.3	25 - 30	Never	Yes	Yes	Yes	No	Yes	13788.7	15553.1	1	75	156.6	94	4.163	7.06	1.4	3.263	0.600255	1.39902	Yes
1489	Female	20-50	Mexican American	Less than high school	Widowed/divorced/Separated	<1.3	<25	Never	Yes	Yes	No	No	No	27714.2	28290	2	75	145.3	75	2.922	4.84	1.6	0.689	0.516173	0.222277	No
1490	Female	≥50	Mexican American	Less than high school	Widowed/divorced/Separated	<1.3	≥30	Former	Yes	Yes	Yes	No	Yes	17473.1	17939.9	1	81	161.6	105.5	3.181	5.51	1.01	2.879	0.652847	1.86094	Yes
1491	Female	20-50	Non-Hispanic White	More than high school	Never married	1.3 - 3.5	<25	Never	Yes	No	No	No	No	72711.1	74082.4	1	86	167.7	80.1	2.172	4.29	1.84	0.598	0.477639	0.155233	No
1492	Female	20-50	Non-Hispanic White	High school	Married/Living with partner	≥3.5	<25	Now	Yes	No	No	No	No	72711.1	74915.8	1	86	159.9	74.4	3.31	5.74	1.91	1.129	0.465291	0.275033	No
1493	Female	20-50	Non-Hispanic White	More than high school	Never married	≥3.5	25 - 30	Never	Yes	No	No	No	No	85284	85345.5	2	77	161	96.4	2.845	4.65	1.34	1.005	0.598758	0.449068	No
1494	Female	20-50	Non-Hispanic Black	More than high school	Never married	1.3 - 3.5	≥30	Now	Yes	No	No	No	No	28651.4	29347.7	1	86	168.9	88.5	3.103	5.92	2.35	1.016	0.523979	0.226537	No
1495	Female	20-50	Mexican American	Less than high school	Married/Living with partner	<1.3	25 - 30	Never	Yes	No	No	No	No	13720.5	13654.4	3	86	158.7	86	2.896	4.5	1.34	0.587	0.541903	0.237386	No
1496	Female	≥50	Non-Hispanic Black	More than high school	Never married	1.3 - 3.5	≥30	Never	Yes	Yes	Yes	No	No	13684.4	14320.9	1	77	157.7	105.4	3.026	5.07	1.73	0.689	0.668358	0.266184	Yes
1497	Female	≥50	Non-Hispanic White	Less than high school	Widowed/divorced/Separated	1.3 - 3.5	<25	Never	Yes	No	No	No	No	23783.2	25276.8	1	86	157.4	77.5	4.008	6.9	2.28	1.377	0.492376	0.297369	No
1498	Female	20-50	Non-Hispanic White	More than high school	Married/Living with partner	1.3 - 3.5	<25	Former	Yes	Yes	No	No	No	74020.3	77701.1	2	82	159.4	79.2	3.75	5.9	1.42	1.592	0.496863	0.557047	No
1499	Female	20-50	Other Hispanic	More than high school	Married/Living with partner	1.3 - 3.5	<25	Never	Yes	No	No	No	No	20768.9	21200.5	2	82	149.5	79.7	2.017	4.24	1.71	1.152	0.53311	0.359148	No
1500	Female	≥50	Mexican American	Less than high school	Married/Living with partner	<1.3	25 - 30	Never	Yes	No	No	No	No	6068.27	6249.64	2	86	154.8	97.7	3.026	5.25	1.68	1.163	0.631137	0.436912	Yes
1501	Female	20-50	Non-Hispanic Black	More than high school	Never married	1.3 - 3.5	≥30	Never	Yes	Yes	No	No	No	35236.6	36796	2	78	162.2	109.2	4.06	5.77	1.01	1.513	0.673243	1.00853	Yes
1502	Female	20-50	Non-Hispanic Black	More than high school	Never married	≥3.5	25 - 30	Never	Yes	No	No	No	No	25579.6	27466.7	1	78	159.7	89	3.62	5.74	1.71	0.881	0.557295	0.287121	No
1503	Female	20-50	Other Hispanic	More than high school	Never married	1.3 - 3.5	<25	Now	Yes	No	No	No	No	20951.6	21594.2	2	77	160.5	75.2	3.414	5.56	1.06	2.382	0.468536	1.05288	No
1504	Female	20-50	Non-Hispanic White	High school	Never married	<1.3	25 - 30	Now	Yes	Yes	No	No	No	88745.8	90557.1	1	83	162.1	101.1	NA	4.65	0.98	5.013	0.623689	3.19036	Yes
1505	Female	≥50	Non-Hispanic White	Less than high school	Married/Living with partner	1.3 - 3.5	25 - 30	Never	Yes	Yes	No	No	No	36061.2	38592.9	2	77	145.1	97.8	3.077	5.17	1.47	1.366	0.674018	0.626332	Yes
1506	Female	20-50	Non-Hispanic Black	More than high school	Never married	<1.3	≥30	Never	Yes	No	No	No	No	24604.4	24715.1	1	84	164.5	93.5	2.379	3.62	1.06	0.384	0.568389	0.205907	No
1507	Female	20-50	Non-Hispanic White	More than high school	Widowed/divorced/Separated	≥3.5	<25	Never	Yes	No	No	No	No	71460.2	75013.6	2	78	177.3	83.5	3.284	5.79	2.09	0.881	0.470953	0.198521	No
1508	Female	≥50	Other Race	More than high school	Never married	≥3.5	≥30	Never	No	Yes	No	No	No	22553.1	24217	2	84	165.3	103.7	2.224	4.22	1.66	0.711	0.627344	0.2687	No
1509	Female	20-50	Non-Hispanic White	Less than high school	Never married	<1.3	25 - 30	Now	Yes	No	No	No	No	35500.1	36169.6	2	75	161.2	83.4	1.914	3.41	1.01	1.073	0.51737	0.549641	No
1510	Female	≥50	Non-Hispanic Black	Less than high school	Married/Living with partner	1.3 - 3.5	≥30	Former	Yes	Yes	Yes	No	No	12396	12306.4	3	86	158.1	112.7	3.233	5.25	1.29	1.581	0.71284	0.873643	Yes
1511	Female	≥50	Non-Hispanic White	More than high school	Married/Living with partner	≥3.5	<25	Never	Yes	Yes	No	No	No	34155.1	35857.1	2	76	168.6	86.5	2.172	4.06	1.06	1.795	0.513049	0.868795	No
1512	Female	20-50	Other Race	More than high school	Married/Living with partner	1.3 - 3.5	<25	Never	Yes	No	No	No	No	55004.6	56333.4	1	85	154.5	77.8	2.405	4.53	1.66	1.027	0.50356	0.31154	No
1513	Female	20-50	Other Race	More than high school	Widowed/divorced/Separated	1.3 - 3.5	25 - 30	Never	Yes	No	No	No	No	17589.1	17644.5	2	77	162.7	88.2	3.31	5.53	1.78	0.937	0.542102	0.285365	No
1514	Female	20-50	Other Hispanic	More than high school	Married/Living with partner	1.3 - 3.5	25 - 30	Never	Yes	No	No	No	No	18260.4	18820.4	2	85	169.9	94.3	2.276	3.7	0.8	1.344	0.555032	0.932454	Yes
1515	Female	≥50	Non-Hispanic White	More than high school	Married/Living with partner	≥3.5	≥30	Never	Yes	Yes	No	No	No	38596.5	38913.5	2	76	155.3	108.9	1.836	3.67	1.34	1.084	0.701223	0.567258	No
1516	Female	≥50	Non-Hispanic White	More than high school	Married/Living with partner	1.3 - 3.5	≥30	Never	Yes	Yes	Yes	No	No	62085.9	61415.3	1	76	172.2	117.2	3.077	4.89	1.22	1.287	0.680604	0.717981	No
1517	Female	20-50	Non-Hispanic White	More than high school	Widowed/divorced/Separated	<1.3	25 - 30	Now	Yes	Yes	Yes	Yes	Yes	20920.1	20891.9	2	83	162.8	100	3.905	6.1	1.06	2.473	0.614251	1.43306	No
1518	Female	20-50	Non-Hispanic White	High school	Never married	1.3 - 3.5	25 - 30	Never	Yes	No	No	No	No	29695	30255	2	80	166.2	92.3	1.526	3.98	2.09	0.779	0.555355	0.206996	No
1519	Female	20-50	Mexican American	Less than high school	Married/Living with partner	<1.3	≥30	Never	No	No	Yes	No	No	17862.8	18154	1	86	147.3	115.2	2.741	5.3	1.58	2.156	0.782077	1.06719	No
1520	Female	20-50	Non-Hispanic White	More than high school	Married/Living with partner	≥3.5	<25	Never	Yes	No	No	No	No	98116	99760.1	2	75	167.6	74.2	3.776	5.84	1.71	0.802	0.442721	0.207639	No
1521	Female	≥50	Non-Hispanic White	Less than high school	Widowed/divorced/Separated	1.3 - 3.5	≥30	Never	Yes	Yes	No	No	No	19878.1	21126.3	1	82	160.5	104.7	2.922	5.04	1.55	1.231	0.652336	0.518081	Yes
1522	Female	20-50	Mexican American	Less than high school	Married/Living with partner	1.3 - 3.5	≥30	Now	Yes	No	No	No	No	16704.5	17216.8	1	88	155.1	99.4	4.888	7.21	1.4	2.055	0.640877	0.940716	No
1523	Female	≥50	Non-Hispanic Black	More than high school	Married/Living with partner	1.3 - 3.5	≥30	Former	Yes	Yes	No	No	No	29285.9	31446.5	2	80	152.2	91.2	4.526	7.42	2.64	0.553	0.599212	0.125517	No
1524	Female	≥50	Non-Hispanic Black	More than high school	Widowed/divorced/Separated	1.3 - 3.5	25 - 30	Former	Yes	Yes	No	No	No	12778.3	12842.6	1	84	145.1	88.3	1.784	3.83	1.76	0.621	0.608546	0.21472	No
1525	Female	≥50	Non-Hispanic White	High school	Widowed/divorced/Separated	<1.3	≥30	Now	Yes	Yes	No	No	No	21023.9	21922.6	1	76	154.4	102.7	3.233	4.91	0.75	2.032	0.665155	1.80213	No
1526	Female	≥50	Non-Hispanic White	Less than high school	Married/Living with partner	1.3 - 3.5	≥30	Never	Yes	Yes	Yes	No	No	44120.8	45346.4	2	80	159	131.1	2.379	4.03	1.19	0.994	0.824528	0.688724	Yes
1527	Female	≥50	Non-Hispanic Black	Less than high school	Married/Living with partner	<1.3	25 - 30	Never	Yes	No	No	No	Yes	22076.1	22527.5	1	78	161.2	90.1	3.051	5.07	1.45	1.242	0.558933	0.478755	No
1528	Female	≥50	Non-Hispanic White	High school	Widowed/divorced/Separated	<1.3	25 - 30	Never	Yes	Yes	No	No	No	45512	46452.6	2	80	160.6	92.6	4.422	6.75	1.37	2.077	0.576588	0.874141	Yes
1529	Female	≥50	Mexican American	Less than high school	Widowed/divorced/Separated	<1.3	25 - 30	Never	Yes	Yes	No	No	No	11212.8	11267	2	88	159.3	99.9	4.396	6.39	1.45	1.185	0.627119	0.512507	No
1530	Female	20-50	Non-Hispanic Black	High school	Never married	<1.3	<25	Now	Yes	Yes	No	No	No	22588.6	22905.2	2	84	159.2	75.2	2.845	5.51	1.91	1.637	0.472362	0.404846	No
1531	Female	≥50	Non-Hispanic White	More than high school	Widowed/divorced/Separated	≥3.5	<25	Former	No	Yes	No	No	No	63057.6	65753.1	2	85	162.9	85.9	2.922	5.72	2.43	0.802	0.527317	0.174036	No
1532	Female	20-50	Other Hispanic	More than high school	Married/Living with partner	<1.3	25 - 30	Now	Yes	No	No	No	No	20505.8	20931.9	1	86	171.6	96.5	2.146	4.14	1.58	0.892	0.562354	0.317481	Yes
1533	Female	20-50	Non-Hispanic White	Less than high school	Never married	<1.3	25 - 30	Never	Yes	No	No	No	No	25859	25877.6	2	83	163.9	94.3	2.534	4.32	1.24	1.174	0.575351	0.544727	No
1534	Female	20-50	Non-Hispanic White	More than high school	Married/Living with partner	1.3 - 3.5	25 - 30	Former	Yes	No	No	No	No	87227.5	88689.2	2	83	161.5	94	2.819	4.47	1.29	0.813	0.582043	0.366823	No
1535	Female	20-50	Non-Hispanic Black	Less than high school	Married/Living with partner	1.3 - 3.5	<25	Never	Yes	No	No	No	No	31131.1	30304	2	79	160.4	83.3	1.836	4.01	1.86	0.655	0.519327	0.182881	No
1536	Female	20-50	Non-Hispanic White	More than high school	Never married	<1.3	<25	Never	Yes	No	No	No	No	27259.8	27773.9	1	77	164.1	68.6	1.784	3.65	1.58	0.621	0.418038	0.164305	No
1537	Female	≥50	Non-Hispanic White	High school	Married/Living with partner	<1.3	≥30	Former	Yes	Yes	No	Yes	No	24608.4	25292	1	87	151.5	110.5	3.931	6.26	1.22	2.416	0.729373	1.4444	Yes
1538	Female	≥50	Non-Hispanic White	High school	Married/Living with partner	≥3.5	≥30	Never	Yes	Yes	Yes	No	Yes	38596.5	39668.6	2	76	154.2	86.4	1.914	4.32	1.97	0.971	0.560311	0.276174	No
1539	Female	20-50	Non-Hispanic White	More than high school	Widowed/divorced/Separated	1.3 - 3.5	25 - 30	Former	Yes	Yes	No	No	No	73338.8	73240.2	2	84	171.3	92.1	2.948	5.02	1.27	1.739	0.537653	0.736204	No
1540	Female	20-50	Other Hispanic	High school	Married/Living with partner	<1.3	≥30	Never	Yes	No	No	No	No	21084.1	21522.2	1	82	163.9	117	2.586	3.88	1.09	0.463	0.71385	0.303222	No
1541	Female	20-50	Non-Hispanic White	More than high school	Never married	<1.3	≥30	Never	Yes	No	No	No	No	26964.3	26983.7	1	79	156.7	90.9	2.664	4.11	1.06	0.824	0.580089	0.450937	Yes
1542	Female	≥50	Non-Hispanic White	More than high school	Married/Living with partner	<1.3	<25	Never	Yes	No	No	No	No	22865.4	22906.3	1	77	174.1	82.7	3.129	5.38	2.04	0.44	0.475014	0.102454	No
1543	Female	20-50	Other Hispanic	More than high school	Married/Living with partner	≥3.5	<25	Never	Yes	No	No	No	No	18260.4	18820.4	2	85	158.8	84.5	4.37	6.08	1.22	1.084	0.532116	0.472798	No
1544	Female	≥50	Non-Hispanic Black	More than high school	Married/Living with partner	≥3.5	≥30	Never	No	Yes	No	No	No	28869.7	31353.9	1	87	165.2	114.4	3.543	5.64	1.47	1.355	0.692494	0.638319	Yes
1545	Female	20-50	Other Hispanic	More than high school	Married/Living with partner	<1.3	25 - 30	Now	Yes	No	No	No	No	20505.8	21675.5	1	86	161.5	80	2.302	4.01	1.29	0.881	0.495356	0.338301	No
1546	Female	≥50	Mexican American	Less than high school	Married/Living with partner	<1.3	25 - 30	Never	Yes	No	No	No	Yes	18907.8	18999.2	1	75	143.3	92.6	3.75	5.97	0.93	2.811	0.646197	1.95318	Yes
1547	Female	20-50	Mexican American	High school	Never married	≥3.5	25 - 30	Never	Yes	No	No	No	No	17111.9	17467.4	2	88	161.2	102.8	3.491	5.35	1.42	0.982	0.637717	0.441013	No
1548	Female	20-50	Non-Hispanic Black	More than high school	Never married	1.3 - 3.5	25 - 30	Never	Yes	No	No	No	No	33155.3	33304.4	2	81	166.5	95.3	2.327	3.34	0.78	0.508	0.572372	0.372776	No
1549	Female	≥50	Non-Hispanic White	High school	Married/Living with partner	1.3 - 3.5	<25	Never	Yes	Yes	No	No	No	31907.4	33497.4	1	77	146.5	78.3	3.336	6.28	2.17	1.716	0.534471	0.422651	No
1550	Female	≥50	Mexican American	Less than high school	Married/Living with partner	1.3 - 3.5	25 - 30	Never	Yes	No	No	No	No	14331.1	14770.6	1	87	159.7	90.2	3.103	5.66	1.99	1.264	0.564809	0.358753	No
1551	Female	≥50	Non-Hispanic White	High school	Widowed/divorced/Separated	≥3.5	25 - 30	Never	Yes	Yes	No	No	No	31907.4	34147.4	1	77	149.7	100.9	4.06	6.7	1.5	2.473	0.674015	1.11123	No
1552	Female	≥50	Non-Hispanic White	High school	Never married	1.3 - 3.5	25 - 30	Former	Yes	Yes	Yes	Yes	No	29794.6	31886.3	1	84	163	102.6	2.198	4.55	1.73	1.332	0.629448	0.484638	No
1553	Female	20-50	Non-Hispanic White	Less than high school	Widowed/divorced/Separated	1.3 - 3.5	<25	Now	Yes	Yes	No	No	No	87365.3	89013	2	83	152.6	88.6	1.991	4.37	1.91	1.016	0.580603	0.308844	No
1554	Female	20-50	Other Hispanic	More than high school	Married/Living with partner	≥3.5	<25	Never	Yes	No	No	No	No	24051.6	24551.3	1	75	156.6	68.8	1.965	4.09	1.68	0.948	0.439336	0.247911	No
1555	Female	≥50	Non-Hispanic White	More than high school	Married/Living with partner	≥3.5	25 - 30	Former	Yes	No	No	No	No	78691.6	79719.2	1	80	169.3	87.5	3.284	5.3	1.68	0.723	0.516834	0.222423	No
1556	Female	20-50	Non-Hispanic White	More than high school	Married/Living with partner	1.3 - 3.5	<25	Never	Yes	No	No	No	No	50446.2	52365.6	1	82	161.3	68.3	2.069	4.22	1.86	0.632	0.423435	0.143877	No
1557	Female	≥50	Other Hispanic	Less than high school	Never married	<1.3	≥30	Never	Yes	No	Yes	No	No	14309.2	14378.3	2	78	148.3	99.5	2.689	5.77	1.19	4.121	0.670937	2.32347	No
1558	Female	≥50	Mexican American	Less than high school	Widowed/divorced/Separated	<1.3	25 - 30	Now	Yes	Yes	No	No	No	5003.53	4987.79	2	85	148.7	97.3	3.31	5.97	1.81	1.874	0.654338	0.677474	No
1559	Female	20-50	Mexican American	More than high school	Widowed/divorced/Separated	<1.3	<25	Now	Yes	Yes	No	No	No	33377.3	33743	1	75	158.2	71	2.948	4.89	1.5	0.971	0.448799	0.290523	No
1560	Female	≥50	Mexican American	Less than high school	Married/Living with partner	<1.3	≥30	Never	Yes	No	No	No	No	11212.8	11267	1	88	154.8	118.8	3.439	5.56	1.14	2.145	0.767442	1.444	No
1561	Female	20-50	Non-Hispanic Black	High school	Never married	<1.3	25 - 30	Never	Yes	No	No	No	No	20265.1	19726.8	1	80	165.8	96.4	1.965	3.23	0.96	0.666	0.581423	0.403362	No
1562	Female	20-50	Non-Hispanic White	Less than high school	Widowed/divorced/Separated	<1.3	≥30	Now	Yes	Yes	No	No	No	13046.9	13543.4	1	80	175.3	123.9	1.009	2.84	1.34	1.05	0.706788	0.553827	Yes
1563	Female	≥50	Non-Hispanic White	More than high school	Married/Living with partner	≥3.5	25 - 30	Former	Yes	Yes	No	No	No	78599.2	79625.6	1	84	148.9	91.7	3.077	5.07	1.14	1.852	0.61585	1.00049	No
1564	Female	≥50	Mexican American	Less than high school	Widowed/divorced/Separated	<1.3	≥30	Former	Yes	Yes	Yes	No	No	15042.2	16831.5	1	75	146.6	94.6	2.405	4.19	1.03	1.626	0.645293	1.01869	Yes
1565	Female	≥50	Non-Hispanic Black	High school	Widowed/divorced/Separated	<1.3	25 - 30	Never	Yes	No	No	No	No	20535.8	21465.9	2	82	165.1	91.8	4.862	7.11	1.45	1.761	0.556027	0.675285	Yes
1566	Female	≥50	Mexican American	Less than high school	Widowed/divorced/Separated	<1.3	≥30	Never	No	No	No	No	No	12701.7	12763.1	1	81	139.8	130.5	2.87	5.04	1.84	0.756	0.933476	0.383537	Yes
1567	Female	20-50	Non-Hispanic Black	High school	Never married	1.3 - 3.5	25 - 30	Never	Yes	No	No	No	No	26432.2	28382.3	1	78	168.1	93.8	4.836	6.59	1.42	0.756	0.558001	0.297077	Yes
1568	Female	≥50	Mexican American	Less than high school	Married/Living with partner	<1.3	25 - 30	Never	Yes	Yes	No	No	No	8558.68	8600.02	2	88	154.7	101.3	2.664	4.99	1.58	1.637	0.654816	0.678439	Yes
1569	Female	≥50	Non-Hispanic White	Less than high school	Married/Living with partner	<1.3	≥30	Now	Yes	Yes	No	Yes	Yes	25489.9	25703.9	2	75	156.4	104.9	2.302	5.09	0.93	4.042	0.670716	2.91509	Yes
1570	Female	≥50	Non-Hispanic White	More than high school	Married/Living with partner	≥3.5	25 - 30	Never	Yes	No	No	No	No	87609.4	87766.1	1	79	168.4	91.8	3.362	5.87	1.91	1.31	0.545131	0.373885	No
1571	Female	≥50	Non-Hispanic White	High school	Married/Living with partner	1.3 - 3.5	≥30	Never	Yes	Yes	No	No	No	33429.8	35095.7	2	81	152.5	103.6	3.465	6.03	2.04	1.152	0.679344	0.38363	Yes
1572	Female	≥50	Non-Hispanic White	High school	Widowed/divorced/Separated	≥3.5	25 - 30	Never	Yes	Yes	Yes	No	No	34155.1	37798.2	1	77	161.7	100.4	3.026	4.53	1.03	1.027	0.620903	0.619094	Yes
1573	Female	≥50	Non-Hispanic White	Less than high school	Widowed/divorced/Separated	<1.3	<25	Now	Yes	Yes	No	Yes	No	29777.3	29299.5	2	75	162.1	86.2	2.431	4.42	1.6	0.835	0.531771	0.277518	No
1574	Female	≥50	Non-Hispanic White	High school	Married/Living with partner	<1.3	<25	Now	Yes	Yes	No	No	Yes	18942.5	18638.6	1	80	166.6	93.5	2.302	5.9	3.36	0.485	0.561224	0.0810101	Yes
1575	Female	20-50	Non-Hispanic Black	High school	Never married	<1.3	≥30	Now	Yes	No	No	No	No	29526.4	29301.9	1	86	180.9	144.5	2.586	3.9	0.91	0.926	0.798784	0.812828	No
1576	Female	20-50	Non-Hispanic White	High school	Never married	<1.3	<25	Now	Yes	No	No	No	No	29695	30255	2	80	170.3	76.6	2.327	3.78	1.11	0.745	0.449794	0.301889	No
1577	Female	20-50	Other Hispanic	Less than high school	Widowed/divorced/Separated	<1.3	25 - 30	Never	Yes	No	No	No	No	21317.3	21971.1	2	78	161.1	88.7	3.982	5.95	1.42	1.208	0.55059	0.468389	No
1578	Female	20-50	Other Hispanic	Less than high school	Married/Living with partner	1.3 - 3.5	≥30	Never	Yes	No	No	No	No	14906.4	15149.4	1	88	161.9	114.6	3.129	5.17	1.73	0.677	0.707844	0.277	No
1579	Female	≥50	Non-Hispanic White	More than high school	Married/Living with partner	≥3.5	≥30	Never	Yes	No	No	No	No	93958.5	92450.8	1	79	164.5	105.1	4.319	7.09	1.42	2.958	0.638906	1.3309	No
1580	Female	≥50	Other Race	Less than high school	Married/Living with partner	1.3 - 3.5	25 - 30	Former	Yes	No	Yes	No	No	25842.1	25541.9	2	77	149.9	97.5	3.362	5.28	0.96	2.066	0.650434	1.39979	No
1581	Female	20-50	Mexican American	Less than high school	Never married	<1.3	≥30	Now	Yes	No	No	No	No	16281.5	16203.2	2	85	159	127.6	2.612	4.14	1.09	0.948	0.802516	0.697968	No
1582	Female	≥50	Non-Hispanic White	More than high school	Never married	1.3 - 3.5	25 - 30	Former	Yes	No	No	No	No	94988.2	93464	1	77	154.7	80.1	2.87	5.82	1.14	3.952	0.517776	1.79496	No
1583	Female	≥50	Mexican American	Less than high school	Married/Living with partner	1.3 - 3.5	25 - 30	Never	Yes	Yes	No	No	No	12990.8	13053.6	2	84	151.6	92.5	3.879	5.9	1.4	1.355	0.610158	0.590546	Yes
1584	Female	≥50	Non-Hispanic White	More than high school	Married/Living with partner	≥3.5	≥30	Former	Yes	Yes	No	No	No	109136	110561	2	79	178.1	103.7	2.896	4.94	1.58	1.039	0.582257	0.382889	Yes
1585	Female	20-50	Non-Hispanic White	More than high school	Married/Living with partner	≥3.5	25 - 30	Former	Yes	No	No	No	No	75460.3	77748.4	2	75	161.2	88	2.302	4.65	1.55	1.773	0.545906	0.624446	No
1586	Female	20-50	Non-Hispanic White	More than high school	Married/Living with partner	1.3 - 3.5	25 - 30	Never	Yes	No	No	No	No	23531.5	23925.8	2	75	164.4	98.3	4.422	6.41	1.16	1.806	0.597932	0.930918	No
1587	Female	20-50	Other Race	More than high school	Married/Living with partner	≥3.5	<25	Never	No	No	No	No	No	86635.8	86908.8	2	78	156.5	77.4	1.733	3.41	1.45	0.485	0.494569	0.165425	No
1588	Female	20-50	Non-Hispanic White	More than high school	Married/Living with partner	≥3.5	25 - 30	Never	Yes	No	No	No	No	59880	62857.6	1	86	168.8	99.7	1.965	3.31	1.11	0.497	0.59064	0.264458	No
1589	Female	≥50	Non-Hispanic Black	High school	Widowed/divorced/Separated	1.3 - 3.5	25 - 30	Former	Yes	Yes	Yes	No	No	14819.2	16144.9	1	88	158.1	104.5	3	6.7	2.48	2.642	0.660974	0.704151	Yes
1590	Female	20-50	Non-Hispanic Black	More than high school	Married/Living with partner	≥3.5	≥30	Never	Yes	Yes	No	No	No	26752	27402.2	2	84	171.7	135.3	2.948	4.73	1.4	0.824	0.788002	0.463796	No
1591	Female	≥50	Non-Hispanic Black	More than high school	Never married	1.3 - 3.5	25 - 30	Never	Yes	Yes	Yes	No	No	17081.2	17147.3	1	82	169	94.5	4.112	5.77	1.06	1.298	0.559172	0.684721	No
1592	Female	≥50	Non-Hispanic White	More than high school	Married/Living with partner	≥3.5	<25	Never	Yes	No	No	No	No	60891.9	60234.2	1	85	168.9	69.5	2.689	5.82	2.64	1.061	0.411486	0.165374	No
1593	Female	≥50	Non-Hispanic White	More than high school	Married/Living with partner	≥3.5	<25	Former	Yes	No	No	No	No	69524.6	68773.6	2	77	159.5	76.2	3.801	6.54	2.3	0.96	0.477743	0.199406	No
1594	Female	≥50	Non-Hispanic White	More than high school	Married/Living with partner	≥3.5	<25	Never	No	Yes	No	Yes	No	35690.6	35983.7	1	85	171.2	89.1	3.362	5.84	1.24	2.721	0.520444	1.14204	No
1595	Female	20-50	Mexican American	Less than high school	Married/Living with partner	1.3 - 3.5	25 - 30	Never	Yes	No	No	No	No	14906.4	15149.4	2	88	149.8	92.2	3.543	5.35	0.93	1.919	0.615487	1.27002	No
1596	Female	20-50	Non-Hispanic Black	High school	Married/Living with partner	≥3.5	25 - 30	Former	Yes	No	No	No	No	20306.6	20721.9	2	84	160	89	3.181	4.84	1.4	0.542	0.55625	0.215348	Yes
1597	Female	≥50	Non-Hispanic White	More than high school	Widowed/divorced/Separated	1.3 - 3.5	<25	Never	Yes	Yes	No	No	Yes	26699.3	29419.8	1	88	147	85	2.172	4.32	1.73	0.914	0.578231	0.305493	Yes
1598	Female	20-50	Non-Hispanic White	High school	Married/Living with partner	<1.3	<25	Now	Yes	Yes	No	No	No	21345.8	22158	2	81	165.7	82.9	3.181	4.89	1.42	0.644	0.500302	0.226897	Yes
1599	Female	20-50	Mexican American	More than high school	Never married	≥3.5	≥30	Now	Yes	No	No	No	No	20715.5	21145.9	1	76	165.1	107.6	3.336	5.74	2.15	0.576	0.651726	0.174602	No
1600	Female	20-50	Non-Hispanic White	More than high school	Never married	<1.3	<25	Never	Yes	No	No	No	No	22182.7	22601.1	1	79	163	74.9	2.353	4.03	1.45	0.531	0.459509	0.168275	No
1601	Female	20-50	Non-Hispanic White	More than high school	Widowed/divorced/Separated	<1.3	≥30	Now	Yes	Yes	No	No	Yes	16282	16554.8	2	88	171.3	140.5	3.465	5.35	0.93	2.1	0.820198	1.85206	Yes
1602	Female	20-50	Mexican American	High school	Married/Living with partner	<1.3	≥30	Never	Yes	No	No	No	No	17831.5	18281.7	1	82	154.9	106	3.181	5.64	1.42	2.281	0.684312	1.09924	No
1603	Female	20-50	Non-Hispanic White	High school	Never married	<1.3	≥30	Former	Yes	No	No	No	No	27315.2	27830.4	2	80	168.8	137.8	2.405	3.9	0.75	1.637	0.816351	1.78182	No
1604	Female	20-50	Non-Hispanic White	Less than high school	Never married	≥3.5	<25	Now	Yes	No	No	No	No	84140.9	85727.8	2	81	168.1	83.8	2.379	4.78	1.84	1.253	0.498513	0.339476	No
1605	Female	≥50	Mexican American	Less than high school	Widowed/divorced/Separated	<1.3	25 - 30	Now	Yes	No	No	No	No	10005.8	10456.9	2	88	172.3	111.8	2.224	4.03	1.24	1.219	0.648868	0.637879	No
1606	Female	20-50	Non-Hispanic Black	High school	Married/Living with partner	<1.3	≥30	Never	Yes	Yes	No	No	No	19477.7	18960.3	1	80	174.4	107.2	3.129	4.6	1.11	0.768	0.614679	0.425291	No
1607	Female	20-50	Mexican American	Less than high school	Widowed/divorced/Separated	1.3 - 3.5	≥30	Now	Yes	No	No	No	No	13534.2	13949.3	1	89	156.3	96	2.793	4.76	1.14	1.784	0.614203	0.961175	Yes
1608	Female	≥50	Non-Hispanic White	High school	Married/Living with partner	1.3 - 3.5	25 - 30	Former	Yes	Yes	Yes	No	No	36390.4	36689.3	1	76	156.8	99.2	2.87	4.99	1.06	2.303	0.632653	1.37453	No
1609	Female	20-50	Non-Hispanic White	High school	Married/Living with partner	<1.3	≥30	Never	Yes	No	Yes	No	No	24930.5	25879	1	77	164.5	117.7	3.672	5.46	1.24	1.197	0.715502	0.69069	No
1610	Female	20-50	Non-Hispanic White	More than high school	Married/Living with partner	1.3 - 3.5	≥30	Former	Yes	Yes	No	No	No	61106.8	62130.7	1	76	158.1	107	2.948	5.53	1.16	3.093	0.676787	1.80457	No
1611	Female	20-50	Non-Hispanic White	More than high school	Never married	1.3 - 3.5	<25	Never	Yes	No	No	No	No	73454.7	74840.1	2	84	164	82	2.276	4.24	0.96	2.19	0.5	1.14062	No
1612	Female	20-50	Other Race	More than high school	Married/Living with partner	<1.3	25 - 30	Former	Yes	Yes	No	No	No	16665.7	16643.3	1	79	151.4	92.4	3.465	5.95	1.86	1.366	0.610304	0.448212	Yes
1613	Female	20-50	Non-Hispanic White	More than high school	Married/Living with partner	<1.3	≥30	Never	Yes	No	No	No	No	21110	21081.6	2	80	159.9	101	3.051	5.35	1.97	0.723	0.631645	0.231817	No
1614	Female	≥50	Non-Hispanic White	More than high school	Married/Living with partner	1.3 - 3.5	≥30	Never	Yes	No	No	No	No	65849.7	65138.4	2	76	153.4	100.8	2.896	4.91	1.47	1.163	0.657106	0.519873	No
1615	Female	≥50	Non-Hispanic Black	More than high school	Never married	1.3 - 3.5	≥30	Now	Yes	Yes	No	No	No	24860.8	26694.9	2	87	172.3	126.3	4.008	6.08	1.6	0.994	0.733024	0.455391	No
1616	Female	≥50	Mexican American	Less than high school	Widowed/divorced/Separated	1.3 - 3.5	25 - 30	Never	Yes	Yes	No	No	No	10352	11967.2	1	81	156.1	97.9	3.776	6.21	1.86	1.253	0.627162	0.422491	Yes
1617	Female	20-50	Mexican American	High school	Married/Living with partner	1.3 - 3.5	25 - 30	Never	Yes	No	No	No	No	13973	14913.1	3	86	149.9	88	3.284	5.74	1.99	1.005	0.587058	0.296479	No
1618	Female	≥50	Other Race	More than high school	Widowed/divorced/Separated	<1.3	≥30	Never	Yes	Yes	No	Yes	No	20888	21780.9	1	86	158.3	111.3	4.344	6.47	1.66	1.039	0.703095	0.44007	Yes
1619	Female	20-50	Mexican American	More than high school	Never married	≥3.5	≥30	Never	Yes	No	No	No	No	21637.3	22971.6	2	85	167.6	99.4	2.431	4.01	1.24	0.756	0.593079	0.361587	No
1620	Female	20-50	Non-Hispanic White	More than high school	Married/Living with partner	1.3 - 3.5	<25	Never	Yes	Yes	No	No	No	18444	18753.1	1	81	165.1	78.8	3.465	5.56	1.78	0.677	0.477286	0.18153	Yes
1621	Female	20-50	Non-Hispanic White	Less than high school	Married/Living with partner	≥3.5	≥30	Former	Yes	Yes	No	No	No	88745.8	88626.5	1	83	160.8	96.6	2.457	4.99	1.19	2.947	0.600746	1.48773	No
1622	Female	≥50	Non-Hispanic Black	More than high school	Widowed/divorced/Separated	<1.3	≥30	Never	No	Yes	No	No	No	15177.4	15883.4	2	87	151.9	108	2.508	4.65	1.73	0.881	0.710994	0.362073	Yes
1623	Female	20-50	Mexican American	More than high school	Widowed/divorced/Separated	≥3.5	<25	Never	Yes	No	No	No	No	16844.6	17268.5	2	86	160.2	80.9	1.914	4.45	2.33	0.452	0.504994	0.0979645	No
1624	Female	20-50	Non-Hispanic White	Less than high school	Widowed/divorced/Separated	1.3 - 3.5	≥30	Now	Yes	No	No	No	No	60492.4	62794.1	2	80	154.6	96.7	5.12	6.83	1.24	1.016	0.625485	0.512494	No
1625	Female	≥50	Non-Hispanic Black	More than high school	Married/Living with partner	1.3 - 3.5	25 - 30	Now	Yes	No	No	No	No	28825.6	30952.2	2	78	159.8	86.2	3.414	5.82	1.97	0.937	0.539424	0.256569	No
1626	Female	≥50	Non-Hispanic White	High school	Married/Living with partner	1.3 - 3.5	≥30	Never	Yes	Yes	Yes	No	Yes	30691.1	32845.7	1	80	147.1	112.1	3.801	6.67	1.76	2.405	0.762067	1.04135	Yes
1627	Female	20-50	Other Hispanic	More than high school	Married/Living with partner	≥3.5	<25	Never	Yes	No	No	No	No	26164.4	26825	2	82	157.2	76.5	3	4.81	1.5	0.7	0.486641	0.227099	No
1628	Female	20-50	Other Hispanic	More than high school	Married/Living with partner	≥3.5	<25	Former	Yes	Yes	No	No	No	25259.5	25897.2	2	78	168.1	87	2.819	4.11	0.78	1.129	0.517549	0.749119	No
1629	Female	≥50	Non-Hispanic White	Less than high school	Widowed/divorced/Separated	<1.3	<25	Now	Yes	Yes	Yes	No	Yes	25317.8	24911.5	2	76	154.9	87.9	2.664	4.4	1.11	1.366	0.567463	0.698337	Yes
1630	Female	≥50	Non-Hispanic White	More than high school	Married/Living with partner	≥3.5	25 - 30	Never	Yes	No	No	No	No	77041.7	75805.4	1	76	157.4	103	5.12	7.11	1.47	1.118	0.654384	0.497688	No
1631	Female	≥50	Mexican American	Less than high school	Married/Living with partner	<1.3	25 - 30	Never	No	Yes	Yes	No	No	7050.96	6792.43	1	75	151.4	93.1	2.819	4.81	1.22	1.682	0.614927	0.847793	Yes
1632	Female	≥50	Non-Hispanic White	High school	Married/Living with partner	1.3 - 3.5	≥30	Former	Yes	No	No	No	No	36056.5	36352.6	1	77	154.9	104.7	3.646	5.92	1.89	0.869	0.67592	0.31078	No
1633	Female	≥50	Other Hispanic	Less than high school	Widowed/divorced/Separated	1.3 - 3.5	25 - 30	Never	Yes	No	No	No	No	8026.95	8266.85	2	82	153.2	89.1	4.81	7.11	1.5	1.727	0.581593	0.669607	Yes
1634	Female	20-50	Mexican American	Less than high school	Widowed/divorced/Separated	<1.3	≥30	Never	Yes	No	No	No	No	13628.5	13694.3	2	86	151	97.7	2.534	4.47	1.29	1.434	0.64702	0.719245	Yes
1635	Female	≥50	Non-Hispanic White	More than high school	Married/Living with partner	1.3 - 3.5	<25	Never	Yes	Yes	No	No	No	32706.9	36195.5	2	85	158.8	88.3	3.336	6.39	2.04	2.213	0.556045	0.6032	No
1636	Female	20-50	Non-Hispanic White	More than high school	Never married	<1.3	<25	Now	Yes	No	No	No	No	27315.2	27830.4	2	80	169.7	86	3.957	5.53	0.96	1.344	0.506777	0.709487	No
1637	Female	≥50	Non-Hispanic White	More than high school	Widowed/divorced/Separated	1.3 - 3.5	<25	Never	Yes	Yes	No	No	Yes	39043.8	41495.7	2	75	156.3	65.3	2.922	5.02	1.53	1.219	0.417786	0.332864	No
1638	Female	≥50	Non-Hispanic White	High school	Married/Living with partner	1.3 - 3.5	25 - 30	Never	No	Yes	No	No	No	98068.8	98244.3	1	77	163	101.1	3	4.99	1.5	1.061	0.620245	0.43872	No
1639	Female	20-50	Mexican American	Less than high school	Married/Living with partner	<1.3	≥30	Never	Yes	No	No	No	No	19959.6	20178.3	2	86	147.2	91.3	1.991	3.65	1.16	1.084	0.620245	0.579608	No
1640	Female	≥50	Non-Hispanic Black	Less than high school	Widowed/divorced/Separated	<1.3	<25	Never	Yes	Yes	No	No	No	12440.5	13553.3	2	89	157.2	78.2	2.534	5.12	2.17	0.892	0.497455	0.204484	No
1641	Female	20-50	Non-Hispanic White	More than high school	Married/Living with partner	1.3 - 3.5	<25	Former	Yes	No	No	No	No	78879.2	80201	2	79	165.4	83.2	3.801	6.08	1.89	0.835	0.503023	0.222235	No
1642	Female	≥50	Other Hispanic	More than high school	Married/Living with partner	≥3.5	<25	Now	Yes	No	No	No	No	10005.8	10257.6	1	88	157.9	87.6	3.077	5.38	1.84	1.027	0.554782	0.309653	Yes
1643	Female	20-50	Non-Hispanic White	High school	Married/Living with partner	1.3 - 3.5	<25	Never	Yes	No	No	No	No	63078.8	64135.9	2	76	161.3	80.9	1.655	4.32	2.35	0.677	0.50155	0.144489	No
1644	Female	20-50	Mexican American	Less than high school	Married/Living with partner	<1.3	≥30	Now	Yes	No	No	No	No	16439.9	16432.4	1	86	150.6	116.5	3.491	5.66	1.01	2.563	0.773572	1.96304	No
1645	Female	≥50	Non-Hispanic White	More than high school	Married/Living with partner	≥3.5	25 - 30	Former	Yes	Yes	No	No	No	68227.8	67490.8	2	87	166.9	103.8	2.586	5.38	1.76	2.258	0.621929	0.797907	No
1646	Female	20-50	Mexican American	More than high school	Married/Living with partner	<1.3	25 - 30	Never	Yes	No	No	No	No	32336	33007.9	1	75	149.5	86.3	2.457	5.25	0.85	4.234	0.577258	2.87542	No
1647	Female	20-50	Non-Hispanic White	More than high school	Never married	1.3 - 3.5	≥30	Former	Yes	No	No	No	No	20778.1	21364	2	78	165	109	3.75	5.84	1.76	0.723	0.660606	0.271374	Yes
1648	Female	≥50	Non-Hispanic Black	Less than high school	Widowed/divorced/Separated	<1.3	<25	Former	Yes	Yes	No	No	Yes	14145.3	14043.1	1	80	149.9	75	3.491	5.77	1.91	0.802	0.500334	0.210088	No
1649	Female	≥50	Non-Hispanic White	More than high school	Married/Living with partner	≥3.5	<25	Former	Yes	No	No	No	No	70738.1	69974	2	78	166	77.7	2.172	4.91	2.46	0.621	0.468072	0.11816	No
1650	Female	20-50	Other Hispanic	More than high school	Married/Living with partner	1.3 - 3.5	<25	Never	Yes	No	No	No	No	16605	16685.2	2	82	158.6	71.9	2.146	4.11	1.73	0.519	0.453342	0.136003	No
1651	Female	20-50	Mexican American	More than high school	Married/Living with partner	≥3.5	≥30	Never	Yes	No	No	No	No	20962.2	21397.8	2	85	162.2	111.8	4.163	6.7	1.97	1.264	0.689273	0.442254	No
1652	Female	20-50	Non-Hispanic White	More than high school	Widowed/divorced/Separated	1.3 - 3.5	25 - 30	Now	Yes	No	No	No	No	58950.6	60104.2	2	83	157.2	90.8	2.508	4.32	1.53	0.621	0.577608	0.234441	No
1653	Female	≥50	Mexican American	Less than high school	Married/Living with partner	<1.3	25 - 30	Never	Yes	Yes	No	No	No	6068.27	6249.64	2	86	159.2	96.1	3.62	5.66	0.96	2.371	0.603643	1.49087	No
1654	Female	20-50	Non-Hispanic White	More than high school	Married/Living with partner	1.3 - 3.5	<25	Never	Yes	No	No	No	No	78879.2	80201	2	79	172.1	80.2	2.87	5.04	1.86	0.689	0.466008	0.172623	No
1655	Female	≥50	Non-Hispanic Black	Less than high school	Never married	<1.3	≥30	Never	Yes	Yes	No	No	No	29022.5	29616	2	83	163.9	115.3	2.56	4.45	1.42	1.005	0.703478	0.497884	No
1656	Female	≥50	Non-Hispanic White	Less than high school	Widowed/divorced/Separated	<1.3	25 - 30	Never	Yes	No	No	No	No	22653.7	22290.2	1	82	161.9	97.2	3.724	5.77	1.32	1.569	0.600371	0.713622	Yes
1657	Female	≥50	Other Hispanic	Less than high school	Widowed/divorced/Separated	<1.3	≥30	Now	Yes	Yes	No	No	No	14063.7	14495	1	76	162.3	102	4.241	6.34	1.34	1.614	0.628466	0.756973	No
1658	Female	≥50	Mexican American	Less than high school	Married/Living with partner	1.3 - 3.5	25 - 30	Never	Yes	Yes	No	No	No	6578.32	6774.93	2	85	161	100.3	3.776	5.82	1.37	1.49	0.622981	0.677549	Yes
1659	Female	20-50	Mexican American	Less than high school	Married/Living with partner	<1.3	25 - 30	Never	Yes	No	No	No	No	21637.3	21627.4	2	85	158.3	93.2	2.198	4.53	1.99	0.756	0.588756	0.223668	No
1660	Female	≥50	Non-Hispanic White	Less than high school	Widowed/divorced/Separated	<1.3	≥30	Never	Yes	Yes	No	No	Yes	38534.2	40953.8	1	79	160.1	131.1	1.991	3.7	1.03	1.49	0.818863	1.18457	Yes
1661	Female	20-50	Mexican American	More than high school	Never married	1.3 - 3.5	25 - 30	Never	Yes	No	Yes	No	No	16281.5	16203.2	2	85	161	94.8	3	4.65	1.34	0.7	0.58882	0.307592	No
1662	Female	20-50	Non-Hispanic Black	More than high school	Married/Living with partner	1.3 - 3.5	≥30	Never	Yes	No	No	No	No	28137.5	30213.4	1	78	157.7	94.2	2.689	4.11	0.91	1.14	0.597337	0.748312	No
1663	Female	≥50	Non-Hispanic White	More than high school	Married/Living with partner	≥3.5	≥30	Never	Yes	No	No	No	No	71596.1	71724.2	3	86	163.6	101.5	2.302	3.8	1.19	0.677	0.620416	0.352959	No
1664	Female	20-50	Other Hispanic	Less than high school	Married/Living with partner	<1.3	≥30	Never	Yes	No	Yes	No	No	18507.8	18499.4	2	85	159.2	127.2	2.043	4.71	0.96	3.726	0.798995	3.1011	No
1665	Female	20-50	Non-Hispanic White	More than high school	Married/Living with partner	1.3 - 3.5	≥30	Never	Yes	No	No	No	No	51973.4	53950.9	1	81	147.7	118.7	2.327	4.24	1.24	1.456	0.803656	0.943648	Yes
1666	Female	20-50	Non-Hispanic White	Less than high school	Married/Living with partner	<1.3	<25	Now	Yes	No	No	No	No	26266.6	26762	1	75	168.8	96	2.508	4.27	1.37	0.847	0.56872	0.35161	No
1667	Female	≥50	Non-Hispanic White	More than high school	Married/Living with partner	1.3 - 3.5	<25	Never	Yes	Yes	No	No	No	36334.4	38449.5	2	88	160.1	91	4.344	6.7	1.76	1.298	0.568395	0.419191	No
1668	Female	≥50	Non-Hispanic White	High school	Married/Living with partner	1.3 - 3.5	25 - 30	Never	Yes	No	No	No	No	79229.9	78374.1	1	87	170.5	102.4	4.81	7.01	1.45	1.66	0.600587	0.687568	No
1669	Female	≥50	Non-Hispanic Black	Less than high school	Widowed/divorced/Separated	<1.3	<25	Now	Yes	No	No	No	No	29527.6	30131.5	1	83	179.1	92	2.741	4.32	1.19	0.869	0.51368	0.375116	No
1670	Female	20-50	Non-Hispanic White	More than high school	Married/Living with partner	1.3 - 3.5	<25	Never	Yes	No	No	No	No	72711.1	74082.4	1	86	176.6	74.2	2.896	4.76	1.58	0.632	0.420159	0.168063	No
1671	Female	20-50	Non-Hispanic White	More than high school	Never married	<1.3	≥30	Former	Yes	No	No	No	No	20810	21396.7	1	87	147.1	103.1	3.931	6	1.19	1.931	0.700884	1.13732	Yes
1672	Female	≥50	Mexican American	Less than high school	Married/Living with partner	<1.3	≥30	Never	Yes	Yes	No	No	No	8022.76	8061.51	3	86	149.6	95.3	2.56	4.47	1.34	1.219	0.637032	0.579509	No
1673	Female	≥50	Non-Hispanic White	High school	Married/Living with partner	1.3 - 3.5	<25	Never	Yes	No	No	No	No	36753.8	39334	1	81	161.8	88.2	1.474	3.13	1.19	1.039	0.545117	0.475947	Yes
1674	Female	≥50	Non-Hispanic White	High school	Married/Living with partner	≥3.5	25 - 30	Former	Yes	No	No	No	No	37776.8	38087.1	2	81	158.5	97.5	2.405	4.53	1.68	0.937	0.615142	0.343088	No
1675	Female	≥50	Non-Hispanic White	More than high school	Widowed/divorced/Separated	≥3.5	<25	Never	Yes	Yes	No	No	No	29691.1	32858	1	77	155	75.5	2.586	5.09	2.09	0.914	0.487097	0.213017	No
1676	Female	20-50	Non-Hispanic Black	More than high school	Never married	<1.3	<25	Never	Yes	No	No	No	No	33155.3	33304.4	2	81	151.7	64.4	2.198	3.78	1.34	0.508	0.424522	0.160938	No
1677	Female	≥50	Non-Hispanic Black	High school	Widowed/divorced/Separated	1.3 - 3.5	25 - 30	Now	Yes	Yes	No	No	No	25206.4	27375.4	2	84	157.5	108	2.276	4.71	2.07	0.813	0.685714	0.269317	No
1678	Female	20-50	Non-Hispanic White	More than high school	Married/Living with partner	1.3 - 3.5	25 - 30	Former	Yes	No	No	No	No	72672.5	74043.1	2	79	164.9	99	2.948	4.58	1.32	0.689	0.600364	0.313372	No
1679	Female	≥50	Mexican American	More than high school	Married/Living with partner	≥3.5	≥30	Former	Yes	No	No	No	No	11014.1	11755.2	1	85	163.7	129.4	4.189	6.54	1.55	1.739	0.79047	0.886857	Yes
1680	Female	≥50	Non-Hispanic White	Less than high school	Married/Living with partner	1.3 - 3.5	25 - 30	Never	Yes	Yes	Yes	No	Yes	35673.8	38178.2	1	82	165.4	106.5	2.017	4.63	1.01	3.489	0.643894	2.2243	Yes
1681	Female	≥50	Other Race	More than high school	Married/Living with partner	<1.3	<25	Never	Yes	Yes	No	No	No	20238.5	20502.8	1	85	154.7	88.8	2.793	5.07	1.76	1.118	0.574014	0.364629	Yes
1682	Female	≥50	Non-Hispanic White	High school	Widowed/divorced/Separated	1.3 - 3.5	25 - 30	Never	Yes	Yes	No	No	No	20714.8	20884.9	2	76	150.6	92	2.56	4.65	1.73	0.813	0.61089	0.287083	Yes
1683	Female	≥50	Non-Hispanic White	More than high school	Married/Living with partner	≥3.5	<25	Never	Yes	No	No	No	No	51853.7	51293.6	3	86	165.7	84.2	3.207	5.77	2.2	0.779	0.508147	0.17993	No
1684	Female	≥50	Mexican American	Less than high school	Widowed/divorced/Separated	<1.3	≥30	Never	Yes	Yes	No	No	No	6578.32	6774.93	2	85	151.7	103.2	3.801	6.13	1.68	1.434	0.68029	0.580676	No
1685	Female	20-50	Non-Hispanic White	More than high school	Married/Living with partner	1.3 - 3.5	≥30	Never	Yes	Yes	No	No	No	58197.8	59173.1	1	80	168.5	123.2	4.396	6.28	1.24	1.411	0.731157	0.831986	No
1686	Female	≥50	Non-Hispanic White	More than high school	Married/Living with partner	≥3.5	<25	Former	Yes	Yes	No	No	No	94988.2	95158.1	1	77	164.1	93.6	3.181	5.82	2.17	1.005	0.570384	0.264164	No
1687	Female	20-50	Non-Hispanic White	More than high school	Married/Living with partner	≥3.5	<25	Never	Yes	No	No	No	No	69292.8	71929.4	2	81	159.9	72.6	2.534	4.6	1.81	0.587	0.454034	0.147247	No
1688	Female	≥50	Non-Hispanic White	High school	Married/Living with partner	1.3 - 3.5	25 - 30	Former	Yes	Yes	No	No	No	30393	31237.3	3	86	159	90.4	3.853	5.95	1.81	0.644	0.568553	0.202292	Yes
1689	Female	≥50	Mexican American	More than high school	Married/Living with partner	≥3.5	25 - 30	Never	Yes	No	No	No	No	6878.79	7084.38	1	81	162.4	98.7	2.457	4.11	1.03	1.332	0.607759	0.785956	No
1690	Female	≥50	Other Hispanic	Less than high school	Widowed/divorced/Separated	<1.3	≥30	Never	Yes	No	No	No	No	7659.14	8570.22	1	78	146.3	99.9	2.25	3.9	1.01	1.411	0.682843	0.953953	No
1691	Female	≥50	Other Hispanic	Less than high school	Widowed/divorced/Separated	<1.3	≥30	Former	Yes	No	No	No	No	14063.7	14417.6	2	77	152.8	104	4.112	6.36	1.29	2.066	0.680628	1.09006	No
1692	Female	≥50	Non-Hispanic Black	Less than high school	Married/Living with partner	<1.3	25 - 30	Never	No	Yes	No	No	No	13732.1	13632.9	1	84	151.8	97.9	2.793	5.38	1.81	1.682	0.644928	0.599319	No
1693	Female	≥50	Non-Hispanic White	High school	Married/Living with partner	1.3 - 3.5	≥30	Former	Yes	Yes	Yes	No	Yes	20018.2	20574.3	2	81	156	117.5	3.051	5.48	1.71	1.581	0.753205	0.696384	Yes
1694	Female	≥50	Mexican American	Less than high school	Married/Living with partner	1.3 - 3.5	25 - 30	Former	Yes	Yes	No	No	No	5646.77	5629	2	86	148.3	89.2	2.845	5.59	2.07	1.468	0.601483	0.426559	No
1695	Female	≥50	Non-Hispanic White	High school	Married/Living with partner	≥3.5	<25	Former	Yes	No	No	No	No	107354	107546	2	77	164.9	74.7	4.138	6.7	2.15	0.892	0.453002	0.187943	No
1696	Female	20-50	Other Hispanic	High school	Married/Living with partner	<1.3	≥30	Never	Yes	Yes	No	No	No	16040.4	15963.2	3	86	161	109	2.793	5.04	1.14	2.427	0.677019	1.44134	No
1697	Female	20-50	Mexican American	More than high school	Widowed/divorced/Separated	1.3 - 3.5	<25	Never	Yes	No	No	No	No	21350	22786.5	1	87	148.9	76.5	2.069	4.6	2.33	0.463	0.513768	0.102092	No
1698	Female	≥50	Non-Hispanic Black	High school	Widowed/divorced/Separated	1.3 - 3.5	25 - 30	Now	Yes	Yes	No	No	No	21824.2	22061.2	1	83	155.8	97	2.483	4.53	1.47	1.219	0.622593	0.516286	Yes
1699	Female	20-50	Non-Hispanic Black	More than high school	Married/Living with partner	1.3 - 3.5	≥30	Never	Yes	No	No	No	No	35477.2	36331	2	83	154.5	104.9	3.051	4.71	1.37	0.644	0.678964	0.319163	No
1700	Female	≥50	Non-Hispanic White	High school	Widowed/divorced/Separated	<1.3	≥30	Former	Yes	Yes	Yes	No	No	20452.6	21736.8	2	75	158.3	138.7	3.905	6.23	1.19	2.484	0.876184	1.82894	No
1701	Female	≥50	Non-Hispanic White	More than high school	Married/Living with partner	≥3.5	25 - 30	Never	Yes	Yes	No	No	No	36390.4	36689.3	1	76	161.2	102.5	3.103	5.66	2.12	0.948	0.635856	0.284336	No
1702	Female	≥50	Mexican American	Less than high school	Widowed/divorced/Separated	1.3 - 3.5	<25	Never	Yes	No	Yes	No	Yes	13788.7	15428.9	1	75	158.3	76.4	1.784	3.78	1.58	0.881	0.482628	0.269111	Yes
1703	Female	20-50	Non-Hispanic White	More than high school	Never married	≥3.5	<25	Never	Yes	No	No	No	No	74642.3	76905.6	1	79	159.5	77.9	1.914	3.96	1.81	0.485	0.488401	0.13087	No
1704	Female	≥50	Non-Hispanic White	Less than high school	Widowed/divorced/Separated	1.3 - 3.5	≥30	Former	Yes	Yes	No	No	No	78691.6	77428.9	1	80	163.2	116.1	4.319	6.36	1.47	1.242	0.711397	0.601058	Yes
1705	Female	20-50	Non-Hispanic Black	More than high school	Married/Living with partner	≥3.5	≥30	Never	Yes	Yes	No	No	No	30014.1	32228.5	2	76	154.2	92.4	4.448	6.72	1.63	1.389	0.599222	0.510625	No
1706	Female	≥50	Other Hispanic	More than high school	Widowed/divorced/Separated	<1.3	≥30	Former	Yes	Yes	No	No	No	7469.39	7692.64	2	82	159.2	119.6	2.586	4.32	0.96	1.671	0.751256	1.30766	Yes
1707	Female	20-50	Non-Hispanic White	More than high school	Married/Living with partner	≥3.5	<25	Never	Yes	No	No	No	No	74642.3	76905.6	1	79	152.3	76.6	1.94	3.23	1.09	0.452	0.502955	0.208565	No
1708	Female	20-50	Non-Hispanic White	More than high school	Never married	<1.3	<25	Never	Yes	No	No	No	No	25142.2	25616.4	1	79	159.6	67.9	2.845	5.35	2.12	0.824	0.425439	0.165359	No
1709	Female	20-50	Non-Hispanic White	More than high school	Widowed/divorced/Separated	<1.3	≥30	Never	Yes	No	No	No	No	17380.3	17671.6	2	76	169.4	106.9	2.353	5.35	2.48	1.14	0.631051	0.29008	Yes
1710	Female	≥50	Non-Hispanic Black	More than high school	Married/Living with partner	1.3 - 3.5	≥30	Now	Yes	Yes	Yes	No	No	13732.1	13897.4	1	84	164.9	103	1.758	4.32	2.09	0.994	0.624621	0.297069	No
1711	Female	≥50	Non-Hispanic White	Less than high school	Widowed/divorced/Separated	1.3 - 3.5	25 - 30	Never	Yes	Yes	No	No	Yes	28559.3	31605.5	1	80	155.8	95.5	3.569	5.43	0.88	2.145	0.612965	1.4941	Yes
1712	Female	≥50	Mexican American	Less than high school	Widowed/divorced/Separated	<1.3	≥30	Never	Yes	Yes	Yes	No	Yes	11403.1	12759.6	1	75	149.4	114.1	2.327	4.99	1.91	1.66	0.763722	0.663758	No
1713	Female	≥50	Non-Hispanic White	More than high school	Married/Living with partner	<1.3	25 - 30	Former	Yes	No	No	No	No	23607	23649.2	1	77	165.9	87.9	3.284	5.22	1.76	0.395	0.529837	0.118912	No
1714	Female	20-50	Non-Hispanic White	More than high school	Married/Living with partner	1.3 - 3.5	<25	Former	Yes	No	No	No	No	72672.5	74043.1	2	79	164.2	72.6	2.353	4.71	1.84	1.118	0.442144	0.26865	Yes
1715	Female	20-50	Mexican American	Less than high school	Married/Living with partner	1.3 - 3.5	25 - 30	Never	Yes	No	No	No	No	19442.8	19434	1	85	155.3	79.3	2.302	3.96	1.01	1.423	0.510625	0.719425	Yes
1716	Female	≥50	Non-Hispanic White	More than high school	Widowed/divorced/Separated	1.3 - 3.5	≥30	Never	Yes	Yes	Yes	No	Yes	76091.5	79344.2	1	83	154.9	132.7	2.457	4.37	0.93	2.145	0.856682	1.97589	Yes
1717	Female	20-50	Non-Hispanic White	More than high school	Married/Living with partner	≥3.5	<25	Never	Yes	No	No	No	No	74212.3	76304.7	2	85	159.1	70.8	2.534	5.25	2.48	0.519	0.445003	0.0931277	No
1718	Female	≥50	Other Race	More than high school	Married/Living with partner	<1.3	25 - 30	Former	Yes	Yes	No	No	No	22946.8	22614.9	2	85	149	91.7	3.698	6.26	1.53	2.247	0.615436	0.903847	No
1719	Female	20-50	Non-Hispanic White	High school	Widowed/divorced/Separated	<1.3	<25	Never	Yes	No	No	No	Yes	20007.3	20571.4	1	77	177.9	89.9	3.129	5.4	1.94	0.734	0.50534	0.191196	No
1720	Female	20-50	Other Race	High school	Married/Living with partner	≥3.5	<25	Former	Yes	No	No	No	No	85149.5	85417.9	2	77	165.5	78.8	3	5.43	1.94	1.073	0.476133	0.263346	No
1721	Female	≥50	Non-Hispanic Black	Less than high school	Widowed/divorced/Separated	1.3 - 3.5	≥30	Never	Yes	Yes	No	No	No	18562.4	18655.8	2	80	161	100.8	2.741	5.4	2.04	1.332	0.626087	0.408798	Yes
1722	Female	≥50	Other Hispanic	More than high school	Widowed/divorced/Separated	<1.3	<25	Former	Yes	Yes	No	No	No	10352	11583.4	1	81	162.8	85.3	3.233	5.53	1.32	2.156	0.523956	0.855794	Yes
1723	Female	20-50	Other Hispanic	More than high school	Married/Living with partner	≥3.5	<25	Never	Yes	No	No	No	No	19502.4	19493.5	2	79	173.5	92.6	1.396	3.7	2.02	0.621	0.533718	0.164079	No
1724	Female	≥50	Other Hispanic	Less than high school	Married/Living with partner	1.3 - 3.5	≥30	Never	Yes	Yes	Yes	No	No	6280.38	6260.62	2	77	160.2	104.8	3.439	5.92	2.12	0.813	0.654182	0.250873	No
1725	Female	20-50	Non-Hispanic White	More than high school	Married/Living with partner	1.3 - 3.5	<25	Former	Yes	No	No	No	No	72596.4	73812.9	1	86	175.7	75.6	2.896	4.94	1.58	1.039	0.430279	0.282949	No
1726	Female	20-50	Other Hispanic	More than high school	Married/Living with partner	1.3 - 3.5	25 - 30	Never	Yes	No	No	No	No	25259.5	25897.2	2	78	172	91.2	2.302	4.19	1.66	0.485	0.530233	0.154917	No
1727	Female	20-50	Non-Hispanic White	More than high school	Married/Living with partner	≥3.5	≥30	Never	Yes	No	No	No	No	57316.7	58438.3	1	79	167.3	118	3.233	4.89	1.14	1.106	0.70532	0.684284	No
1728	Female	20-50	Non-Hispanic Black	High school	Married/Living with partner	<1.3	<25	Never	Yes	No	No	No	No	25355.8	26478	1	84	153.8	68.4	3.129	5.25	1.84	0.644	0.444733	0.155657	No
1729	Female	20-50	Non-Hispanic White	More than high school	Married/Living with partner	1.3 - 3.5	<25	Now	Yes	No	No	No	No	69704.3	71019	2	79	165.7	81.5	2.483	4.27	1.37	0.914	0.491853	0.328141	No
1730	Female	≥50	Non-Hispanic White	More than high school	Married/Living with partner	1.3 - 3.5	25 - 30	Former	Yes	Yes	No	No	No	99448.7	99626.6	2	79	169.1	99.8	2.664	5.17	2.25	0.576	0.590183	0.151087	Yes
1731	Female	20-50	Other Hispanic	Less than high school	Married/Living with partner	<1.3	≥30	Now	Yes	Yes	No	No	No	22421.9	22865.2	1	81	156.8	128.4	2.017	3.65	1.03	1.287	0.818878	1.0232	Yes
1732	Female	≥50	Mexican American	Less than high school	Widowed/divorced/Separated	<1.3	≥30	Never	Yes	Yes	Yes	No	No	11014.1	11193.7	1	85	149.1	107	4.396	7.01	1.86	1.66	0.717639	0.640474	Yes
1733	Female	20-50	Non-Hispanic White	More than high school	Married/Living with partner	<1.3	25 - 30	Never	Yes	No	No	No	No	16691	16970.7	2	79	165.3	98.7	2.56	4.4	1.5	0.734	0.597096	0.292179	No
1734	Female	≥50	Non-Hispanic White	More than high school	Married/Living with partner	1.3 - 3.5	≥30	Former	Yes	No	No	No	No	59171.2	58315.3	1	80	169.3	127.7	2.483	4.4	1.11	1.761	0.754282	1.19666	Yes
1735	Female	≥50	Other Race	More than high school	Married/Living with partner	≥3.5	<25	Never	No	Yes	No	No	No	62510.5	61835.3	2	86	151.6	80.2	4.474	6.62	1.29	1.885	0.529024	0.773031	No
1736	Female	≥50	Non-Hispanic White	More than high school	Married/Living with partner	≥3.5	<25	Former	Yes	No	No	No	No	60891.9	60234.2	1	85	173.5	87.3	3.31	5.56	1.94	0.689	0.50317	0.178703	No
1737	Female	20-50	Non-Hispanic White	More than high school	Married/Living with partner	1.3 - 3.5	≥30	Never	Yes	No	No	No	No	18655.4	18968	2	76	159.3	97.5	3.258	5.64	2.12	0.587	0.612053	0.169469	No
1738	Female	≥50	Non-Hispanic Black	More than high school	Never married	1.3 - 3.5	≥30	Never	Yes	No	No	Yes	No	24860.8	25369.2	2	87	167.7	109.5	2.095	3.52	1.11	0.655	0.652952	0.3853	No
1739	Female	≥50	Non-Hispanic Black	More than high school	Widowed/divorced/Separated	1.3 - 3.5	25 - 30	Never	No	Yes	Yes	No	No	14930.7	14822.8	2	84	154.7	89	3.569	5.87	1.97	0.745	0.575307	0.217565	No
1740	Female	20-50	Non-Hispanic Black	More than high school	Never married	<1.3	≥30	Never	Yes	Yes	Yes	No	No	34192.3	33284	2	78	167.3	105	1.5	2.95	1.27	0.406	0.627615	0.200639	No
1741	Female	≥50	Non-Hispanic White	High school	Widowed/divorced/Separated	1.3 - 3.5	<25	Never	Yes	No	No	No	No	45099	47930.8	2	82	164.5	82.5	3.155	5.64	2.17	0.689	0.50152	0.159238	Yes
1742	Female	20-50	Non-Hispanic White	High school	Married/Living with partner	<1.3	≥30	Never	Yes	Yes	No	No	No	14787.6	15077	1	80	168.3	155	2.715	4.19	1.09	0.869	0.920974	0.734245	No
1743	Female	≥50	Non-Hispanic White	High school	Married/Living with partner	1.3 - 3.5	25 - 30	Never	No	Yes	No	No	No	34682	35645.4	1	80	151.7	93.2	3.077	4.71	1.01	1.377	0.61437	0.837612	No
1744	Female	≥50	Non-Hispanic White	High school	Married/Living with partner	1.3 - 3.5	25 - 30	Former	Yes	Yes	No	No	No	59171.2	58532	1	80	159.8	85	2.457	4.5	1.55	1.084	0.531915	0.371997	Yes
1745	Female	≥50	Mexican American	Less than high school	Never married	<1.3	≥30	Never	Yes	Yes	Yes	No	No	8526.03	8213.41	1	75	155.1	115	2.845	4.37	1.03	1.084	0.741457	0.78033	No
1746	Female	≥50	Non-Hispanic Black	More than high school	Widowed/divorced/Separated	1.3 - 3.5	25 - 30	Former	Yes	Yes	Yes	No	No	15407.5	15485.1	2	81	154.9	95.8	2.379	4.27	1.5	0.824	0.618464	0.339743	No
1747	Female	≥50	Mexican American	High school	Never married	1.3 - 3.5	25 - 30	Never	Yes	Yes	No	No	No	11495	11550.5	1	76	156.6	95.5	3.517	5.97	1.94	1.129	0.609834	0.354898	No
1748	Female	≥50	Non-Hispanic Black	More than high school	Widowed/divorced/Separated	≥3.5	≥30	Never	Yes	Yes	Yes	No	No	15792.4	15660	1	80	168.9	137.2	1.474	3.36	1.27	1.344	0.812315	0.859647	No
1749	Female	20-50	Non-Hispanic Black	Less than high school	Married/Living with partner	1.3 - 3.5	≥30	Former	Yes	Yes	No	Yes	No	32695.4	33364	2	80	162.6	120.1	2.327	4.19	1.01	1.885	0.738622	1.37852	Yes
1750	Female	20-50	Mexican American	Less than high school	Married/Living with partner	<1.3	<25	Never	Yes	No	No	No	No	18507.8	18499.4	2	85	165	90.5	1.888	3.44	1.32	0.485	0.548485	0.201527	No
1751	Female	20-50	Mexican American	High school	Married/Living with partner	1.3 - 3.5	<25	Never	Yes	No	No	No	No	17875.3	18071.1	1	79	152	81.4	4.577	6.65	1.32	1.648	0.535526	0.668596	No
1752	Female	20-50	Non-Hispanic White	More than high school	Married/Living with partner	≥3.5	25 - 30	Never	Yes	No	No	No	No	58950.6	61193.6	2	83	156.9	84.4	2.948	4.86	1.68	0.519	0.537922	0.16618	No
1753	Female	20-50	Non-Hispanic White	More than high school	Married/Living with partner	≥3.5	25 - 30	Former	Yes	No	No	No	No	61631.3	63976.3	2	87	172	96	3.284	5.22	1.37	1.264	0.55814	0.514955	No
1754	Female	≥50	Mexican American	Less than high school	Widowed/divorced/Separated	<1.3	≥30	Former	Yes	Yes	No	No	No	5370.01	5697.99	1	88	153.7	137.5	2.689	4.78	1.01	2.348	0.8946	2.07972	Yes
1755	Female	20-50	Non-Hispanic White	More than high school	Widowed/divorced/Separated	<1.3	25 - 30	Now	Yes	No	No	No	No	28458.3	29321.2	1	76	165.2	87.5	5.069	7.03	1.45	1.152	0.529661	0.420807	No
1756	Female	≥50	Non-Hispanic White	More than high school	Married/Living with partner	≥3.5	<25	Never	Yes	No	No	No	No	107354	105631	2	77	168.3	87.2	3.776	6.28	2.12	0.824	0.518122	0.201383	No
1757	Female	20-50	Non-Hispanic White	High school	Married/Living with partner	<1.3	<25	Now	Yes	No	No	No	No	23127.3	23563.5	1	79	157.8	71.8	2.353	3.83	1.14	0.723	0.455006	0.28857	No
1758	Female	20-50	Other Hispanic	Less than high school	Married/Living with partner	<1.3	25 - 30	Former	Yes	No	No	No	No	20951.6	21478.8	2	77	151.4	84.2	4.189	7.09	2.33	1.242	0.556143	0.29645	No
1759	Female	≥50	Mexican American	Less than high school	Never married	<1.3	≥30	Former	Yes	Yes	Yes	No	No	8526.03	8780.85	1	75	141.5	100	2.741	5.22	1.47	2.202	0.706714	1.05863	Yes
1760	Female	≥50	Mexican American	High school	Married/Living with partner	1.3 - 3.5	25 - 30	Now	Yes	Yes	No	No	No	5033.76	5184.2	3	86	149.8	89.4	1.914	3.67	1.16	1.276	0.596796	0.656475	Yes
1761	Female	20-50	Mexican American	More than high school	Never married	1.3 - 3.5	≥30	Never	Yes	No	No	No	No	21722.4	21617.9	1	81	161.6	108.5	2.612	4.27	1.16	1.084	0.671411	0.627422	No
1762	Female	20-50	Non-Hispanic Black	More than high school	Married/Living with partner	1.3 - 3.5	≥30	Never	Yes	No	No	No	No	35236.6	36084.5	2	78	160.2	104.1	3.672	5.46	1.27	1.152	0.649813	0.589436	No
1763	Female	≥50	Non-Hispanic White	More than high school	Married/Living with partner	1.3 - 3.5	≥30	Never	No	Yes	Yes	No	No	34155.1	36553	2	76	150.9	108.5	2.121	4.42	1.32	2.145	0.719019	1.16841	No
1764	Female	20-50	Non-Hispanic White	More than high school	Never married	<1.3	25 - 30	Never	Yes	No	No	No	No	26964.3	27781.9	1	79	163.5	80.2	2.121	4.58	2.07	0.847	0.49052	0.20071	No
1765	Female	≥50	Mexican American	Less than high school	Married/Living with partner	1.3 - 3.5	≥30	Never	Yes	Yes	Yes	No	No	12341	12542.2	2	87	148.3	99	2.25	3.93	0.98	1.513	0.667566	1.03064	Yes
1766	Female	≥50	Non-Hispanic White	More than high school	Married/Living with partner	1.3 - 3.5	≥30	Now	Yes	No	Yes	No	No	85592.2	84218.7	2	88	157.7	109.2	2.767	4.16	1.14	0.576	0.692454	0.349872	No
1767	Female	20-50	Non-Hispanic White	High school	Married/Living with partner	<1.3	≥30	Never	Yes	Yes	Yes	No	No	13957.8	13939	1	80	151.7	115.5	3.569	5.04	1.01	0.994	0.761371	0.74931	No
1768	Female	≥50	Non-Hispanic White	More than high school	Never married	≥3.5	<25	Former	Yes	Yes	No	No	No	53452.8	53528.5	1	84	153.4	73.2	4.163	6.7	1.97	1.219	0.477184	0.295273	No
1769	Female	20-50	Non-Hispanic White	More than high school	Married/Living with partner	≥3.5	<25	Now	Yes	No	No	No	No	14951.7	14931.6	1	84	166.8	84.2	1.888	4.19	2.02	0.632	0.504796	0.157936	No
1770	Female	20-50	Non-Hispanic White	More than high school	Never married	1.3 - 3.5	≥30	Never	Yes	No	No	No	No	25142.2	25616.4	1	79	162	99.4	2.017	3.83	1.55	0.565	0.61358	0.22366	No
1771	Female	≥50	Non-Hispanic White	More than high school	Married/Living with partner	≥3.5	≥30	Never	Yes	No	No	No	No	78691.6	79719.2	1	80	176	124.8	3.129	5.69	1.91	1.434	0.709091	0.532375	No
1772	Female	≥50	Non-Hispanic Black	More than high school	Widowed/divorced/Separated	≥3.5	≥30	Never	Yes	Yes	No	No	No	20723.8	20803.9	2	80	162.3	103.2	4.784	6.96	1.73	0.982	0.63586	0.360933	Yes
1773	Female	20-50	Non-Hispanic White	High school	Married/Living with partner	1.3 - 3.5	<25	Now	Yes	No	No	No	No	71469.7	72667.3	2	83	171.6	83.8	3.207	4.94	1.4	0.711	0.488345	0.248009	Yes
1774	Female	20-50	Non-Hispanic White	More than high school	Married/Living with partner	≥3.5	25 - 30	Never	Yes	No	No	No	No	75341.3	76603.8	1	77	162.1	94	3.62	5.77	1.53	1.366	0.579889	0.517731	No
1775	Female	20-50	Non-Hispanic Black	Less than high school	Never married	≥3.5	<25	Never	Yes	No	No	No	No	29574.1	30285.8	1	83	156	76.5	2.612	3.96	1.11	0.508	0.490385	0.224428	No
1776	Female	≥50	Other Race	High school	Married/Living with partner	<1.3	25 - 30	Never	Yes	Yes	No	No	No	22676.7	22972.8	2	87	150.9	99.5	3.982	6.34	1.32	2.281	0.659377	1.13942	No
1777	Female	≥50	Non-Hispanic White	High school	Married/Living with partner	1.3 - 3.5	≥30	Never	Yes	Yes	No	No	No	75274.8	75906.6	2	80	158.8	129.5	3.077	5.04	1.27	1.502	0.815491	0.964463	Yes
1778	Female	≥50	Non-Hispanic White	More than high school	Widowed/divorced/Separated	≥3.5	<25	Never	Yes	Yes	No	Yes	Yes	34200.8	37848.8	1	81	146.9	73.7	4.267	7.42	2.79	0.779	0.501702	0.140081	No
1779	Female	≥50	Non-Hispanic Black	Less than high school	Widowed/divorced/Separated	<1.3	25 - 30	Never	Yes	No	No	No	No	29285.9	31446.5	2	80	172.9	96.6	2.069	4.09	1.68	0.723	0.558704	0.240442	Yes
1780	Female	20-50	Mexican American	High school	Widowed/divorced/Separated	<1.3	≥30	Now	Yes	No	No	No	No	33377.3	33362.1	1	75	158.9	126.4	2.974	5.22	0.78	3.206	0.795469	3.26958	No
1781	Female	20-50	Other Hispanic	High school	Never married	<1.3	≥30	Never	Yes	Yes	No	No	No	32336	32831.6	1	75	149.4	112.3	3.646	5.61	1.22	1.626	0.751673	1.00182	No
1782	Female	≥50	Non-Hispanic White	More than high school	Widowed/divorced/Separated	<1.3	≥30	Never	Yes	Yes	No	No	No	19143.9	18836.7	2	76	168	140.3	3.569	5.87	0.98	2.89	0.835119	2.46275	Yes
1783	Female	20-50	Non-Hispanic White	More than high school	Married/Living with partner	≥3.5	≥30	Never	Yes	No	No	No	No	84729.3	84790.4	2	79	166.6	111.3	2.534	4.29	1.16	1.321	0.668067	0.76079	No
1784	Female	≥50	Mexican American	High school	Widowed/divorced/Separated	<1.3	25 - 30	Never	Yes	No	No	No	No	6878.79	6912.35	1	81	153.4	95.7	3.233	5.25	1.37	1.4	0.623859	0.63752	Yes
1785	Female	20-50	Non-Hispanic Black	More than high school	Never married	<1.3	≥30	Never	Yes	No	No	No	No	27569	28232.5	2	84	161	93.6	3.672	5.77	1.63	1.027	0.581366	0.366297	No
1786	Female	20-50	Other Hispanic	High school	Married/Living with partner	1.3 - 3.5	25 - 30	Never	Yes	No	No	No	No	18092.1	18387	2	82	163.7	100.2	3.931	5.87	1.6	0.723	0.612095	0.276591	Yes
1787	Female	≥50	Non-Hispanic White	More than high school	Married/Living with partner	<1.3	25 - 30	Former	Yes	No	No	No	No	22298.4	22057.5	2	76	161.3	90	4.81	7.76	2.69	0.576	0.557967	0.119475	No
1788	Female	≥50	Non-Hispanic Black	High school	Widowed/divorced/Separated	<1.3	≥30	Never	Yes	Yes	No	No	No	20090.3	20168	1	80	160.8	98.8	3.465	5.69	1.63	1.287	0.614428	0.485134	No
1789	Female	20-50	Non-Hispanic White	High school	Married/Living with partner	1.3 - 3.5	≥30	Now	Yes	Yes	No	No	No	59476.6	61739.6	2	75	174.9	112.5	3.362	4.91	0.93	1.377	0.643225	0.952388	No
1790	Female	≥50	Mexican American	Less than high school	Widowed/divorced/Separated	<1.3	25 - 30	Never	Yes	Yes	Yes	No	Yes	5370.01	5697.99	1	88	157.6	100.2	2.87	4.99	1.22	1.998	0.635787	1.04123	Yes
1791	Female	≥50	Non-Hispanic White	More than high school	Married/Living with partner	≥3.5	<25	Former	Yes	No	No	No	No	33429.8	35095.7	2	81	158.7	86.8	4.008	5.87	1.4	1.016	0.546944	0.396925	No
1792	Female	20-50	Non-Hispanic White	More than high school	Widowed/divorced/Separated	<1.3	25 - 30	Now	Yes	No	No	No	Yes	20007.3	19980.4	2	76	151.9	104.9	2.095	4.37	1.42	1.84	0.690586	0.894844	No
1793	Female	≥50	Non-Hispanic White	More than high school	Married/Living with partner	≥3.5	≥30	Now	Yes	No	No	No	No	62085.9	62173.9	1	76	164.7	120.3	2.017	4.19	1.27	1.953	0.730419	1.12323	No
1794	Female	≥50	Non-Hispanic White	Less than high school	Married/Living with partner	<1.3	≥30	Never	Yes	Yes	Yes	No	Yes	65849.7	66402.5	2	76	164.1	104	3.155	5.17	1.16	1.84	0.63376	1.00527	Yes
1795	Female	≥50	Other Hispanic	Less than high school	Married/Living with partner	<1.3	≥30	Never	Yes	No	No	No	No	14309.2	14748	2	78	157.4	98	2.948	4.73	0.93	1.874	0.622618	1.25461	No
1796	Female	≥50	Non-Hispanic White	High school	Married/Living with partner	1.3 - 3.5	<25	Now	Yes	Yes	No	No	No	26472.8	26048	2	83	168.8	97.2	3.595	5.25	0.85	1.739	0.575829	1.17808	No
1797	Female	20-50	Mexican American	Less than high school	Married/Living with partner	<1.3	≥30	Never	Yes	No	No	No	No	18260.4	18820.4	2	85	156	99.6	3.388	5.43	1.4	1.4	0.638462	0.638462	No
1798	Female	20-50	Mexican American	Less than high school	Married/Living with partner	<1.3	<25	Never	Yes	No	No	No	No	17111.9	17467.4	2	88	161.1	89	1.888	4.16	2.07	0.474	0.552452	0.126503	No
1799	Female	≥50	Non-Hispanic White	More than high school	Married/Living with partner	1.3 - 3.5	<25	Never	Yes	No	No	No	No	36753.8	39334	1	81	153.2	86.2	2.87	5.25	1.97	0.892	0.562663	0.254769	No
1800	Female	≥50	Non-Hispanic White	More than high school	Widowed/divorced/Separated	1.3 - 3.5	≥30	Former	Yes	Yes	Yes	No	Yes	37919.9	40301	2	77	156.5	97.5	1.552	3.26	1.14	1.242	0.623003	0.678746	No
1801	Female	≥50	Non-Hispanic White	More than high school	Married/Living with partner	≥3.5	25 - 30	Never	Yes	No	No	No	No	87742.6	87899.6	2	79	158.4	88.7	3.569	5.61	1.58	1.027	0.559975	0.363984	No
1802	Female	20-50	Mexican American	Less than high school	Married/Living with partner	<1.3	≥30	Never	Yes	No	No	No	No	17566.9	17482.4	1	76	155	105.6	NA	4.68	0.65	5.442	0.68129	5.70397	No
1803	Female	20-50	Other Race	More than high school	Never married	≥3.5	≥30	Never	Yes	No	No	No	No	61212.8	62691.6	2	85	169	122.5	3.284	5.33	1.4	1.423	0.724852	0.73676	No
1804	Female	20-50	Non-Hispanic White	Less than high school	Married/Living with partner	<1.3	≥30	Never	Yes	Yes	No	No	No	19683.5	20013.4	2	80	166	132.5	2.974	5.3	1.11	2.676	0.798193	1.92429	Yes
1805	Female	20-50	Non-Hispanic White	More than high school	Married/Living with partner	≥3.5	≥30	Former	Yes	No	No	No	No	62144.1	63360.1	1	77	170.3	108.8	3.982	6.21	1.34	1.931	0.638873	0.920644	No
1806	Female	≥50	Non-Hispanic White	More than high school	Married/Living with partner	1.3 - 3.5	<25	Never	Yes	Yes	No	No	No	33552	34245.4	2	76	156.6	77.1	1.577	4.01	2.02	0.881	0.492337	0.214727	Yes
1807	Female	20-50	Non-Hispanic Black	More than high school	Never married	1.3 - 3.5	<25	Never	Yes	No	No	No	No	20810.7	20257.9	1	88	166.7	83.5	2.276	4.11	1.5	0.734	0.5009	0.245107	No
1808	Female	≥50	Non-Hispanic White	More than high school	Married/Living with partner	≥3.5	25 - 30	Former	Yes	Yes	No	No	No	41533	41874.2	1	81	166.5	94.3	2.483	5.04	1.84	1.592	0.566366	0.49003	No
1809	Female	≥50	Non-Hispanic White	More than high school	Widowed/divorced/Separated	1.3 - 3.5	25 - 30	Never	Yes	No	No	No	No	91527.5	92722.7	1	75	169.6	95.1	3.853	6.78	2.56	0.802	0.560731	0.175667	No
1810	Female	≥50	Non-Hispanic Black	More than high school	Widowed/divorced/Separated	≥3.5	≥30	Former	Yes	Yes	Yes	No	No	15511.4	15571.4	2	84	167.7	113	3.465	5.2	1.09	1.423	0.673822	0.879678	Yes
1811	Female	≥50	Non-Hispanic White	High school	Married/Living with partner	≥3.5	<25	Never	Yes	No	No	No	No	20018.2	20182.6	2	81	155	84.7	6	8.04	1.58	1.016	0.546452	0.351389	Yes
1812	Female	20-50	Non-Hispanic White	More than high school	Widowed/divorced/Separated	1.3 - 3.5	25 - 30	Now	Yes	No	No	No	No	62983.9	66115.8	1	77	167.5	87.5	2.56	5.43	2.43	0.982	0.522388	0.211105	No
1813	Female	20-50	Mexican American	More than high school	Never married	1.3 - 3.5	25 - 30	Never	Yes	No	Yes	No	No	21722.4	21617.9	1	81	175.7	106.8	4.577	7.11	0.96	3.443	0.607854	2.18004	No
1814	Female	≥50	Non-Hispanic White	Less than high school	Widowed/divorced/Separated	<1.3	<25	Now	Yes	No	No	No	No	29777.3	29299.5	2	76	169.2	86.7	1.629	3.49	1.32	1.208	0.512411	0.468934	No
1815	Female	≥50	Non-Hispanic White	Less than high school	Widowed/divorced/Separated	<1.3	≥30	Former	Yes	Yes	Yes	No	Yes	23379.9	24848	2	75	146	110	2.767	4.27	1.09	0.892	0.753425	0.616564	Yes
1816	Female	20-50	Non-Hispanic White	More than high school	Never married	1.3 - 3.5	<25	Never	Yes	No	No	No	No	80929.4	84953.7	2	75	162.7	78.8	2.224	3.96	1.42	0.655	0.484327	0.223404	No
1817	Female	20-50	Mexican American	Less than high school	Married/Living with partner	<1.3	<25	Never	Yes	No	No	No	No	16556.9	16974.9	3	86	153.7	78.8	2.664	4.6	1.66	0.61	0.512687	0.188397	No
1818	Female	≥50	Other Hispanic	Less than high school	Widowed/divorced/Separated	1.3 - 3.5	25 - 30	Never	Yes	Yes	No	No	No	6749.17	6950.89	2	77	146.4	96	3.233	5.09	1.42	0.937	0.655738	0.432695	No
1819	Female	20-50	Non-Hispanic White	More than high school	Married/Living with partner	1.3 - 3.5	≥30	Never	Yes	No	No	No	No	71569.6	74292.8	1	87	163.6	99.2	2.431	3.96	1.03	1.061	0.606357	0.624607	No
1820	Female	20-50	Non-Hispanic White	More than high school	Widowed/divorced/Separated	1.3 - 3.5	<25	Now	Yes	No	No	No	No	20810	21396.7	1	87	164.7	72.6	2.069	3.59	1.29	0.485	0.440801	0.165728	No
1821	Female	20-50	Non-Hispanic White	More than high school	Married/Living with partner	1.3 - 3.5	<25	Now	Yes	No	No	No	No	26089.7	26581.7	2	75	161.9	92	3.103	4.5	0.96	0.971	0.568252	0.574763	No
1822	Female	≥50	Non-Hispanic Black	More than high school	Widowed/divorced/Separated	1.3 - 3.5	<25	Former	Yes	Yes	No	No	No	12778.3	12842.6	1	84	164.1	88.9	2.405	4.37	1.53	0.982	0.541743	0.347707	Yes
1823	Female	≥50	Non-Hispanic White	Less than high school	Widowed/divorced/Separated	≥3.5	≥30	Former	Yes	Yes	Yes	Yes	No	28281.9	28866.4	3	86	148.8	118.1	2.431	4.84	1.42	2.123	0.793683	1.18661	Yes
1824	Female	20-50	Non-Hispanic White	More than high school	Married/Living with partner	≥3.5	<25	Never	Yes	No	No	No	No	66685.7	67803.1	1	85	165.3	86	2.302	4.71	1.89	1.118	0.520266	0.307755	No
1825	Female	20-50	Mexican American	More than high school	Never married	1.3 - 3.5	≥30	Never	Yes	No	No	No	No	21084.1	21222.2	1	82	161.4	123.4	3.181	5.84	1.86	1.727	0.76456	0.70989	Yes
1826	Female	20-50	Mexican American	Less than high school	Married/Living with partner	<1.3	≥30	Never	Yes	Yes	Yes	No	No	26030.8	26156.5	1	81	156.1	106.3	2.586	5.35	1.03	3.771	0.680974	2.49316	Yes
1827	Female	20-50	Non-Hispanic White	More than high school	Married/Living with partner	≥3.5	<25	Never	Yes	No	No	No	No	52029.6	54009.3	2	76	169.9	81.9	1.655	4.4	2.17	1.242	0.482048	0.2759	No
1828	Female	20-50	Mexican American	High school	Widowed/divorced/Separated	1.3 - 3.5	≥30	Former	Yes	No	No	No	No	22081.1	23566.7	2	82	172.8	104.6	2.767	4.6	1.09	1.626	0.605324	0.902988	No
1829	Female	≥50	Non-Hispanic White	High school	Married/Living with partner	1.3 - 3.5	25 - 30	Never	No	Yes	No	No	No	47108.7	47495.6	2	83	169.6	99.7	3.724	5.95	1.63	1.321	0.587854	0.476414	No
1830	Female	20-50	Other Race	More than high school	Never married	1.3 - 3.5	<25	Never	Yes	No	No	No	No	26964.3	27781.9	1	79	161.3	67.3	2.198	4.22	1.81	0.474	0.417235	0.109265	No
1831	Female	20-50	Non-Hispanic White	More than high school	Widowed/divorced/Separated	<1.3	25 - 30	Now	Yes	No	No	No	No	17902	18202	1	82	161.9	95.2	2.922	4.6	1.09	1.287	0.588017	0.694292	No
1832	Female	20-50	Other Race	More than high school	Married/Living with partner	1.3 - 3.5	≥30	Never	No	No	No	No	No	16944.3	17353.6	1	85	162	100.8	2.431	4.22	1.45	0.734	0.622222	0.314973	Yes
1833	Female	≥50	Non-Hispanic White	High school	Married/Living with partner	1.3 - 3.5	≥30	Former	Yes	Yes	Yes	No	No	51478.8	52908.8	1	75	172.6	122.2	2.483	5.46	1.27	3.703	0.707995	2.06434	Yes
1834	Female	20-50	Non-Hispanic White	High school	Never married	<1.3	<25	Now	Yes	No	No	No	No	35500.1	36576.5	2	75	168.9	88.2	2.017	3.57	0.93	1.355	0.522202	0.760843	No
1835	Female	≥50	Non-Hispanic White	More than high school	Never married	1.3 - 3.5	≥30	Never	Yes	No	No	No	No	23379.9	23863.1	2	76	165.6	115.7	2.896	4.76	1.03	1.795	0.698671	1.21759	No
1836	Female	≥50	Non-Hispanic White	Less than high school	Married/Living with partner	≥3.5	<25	Former	Yes	No	No	No	No	94988.2	96228.5	1	77	167.2	91	5.172	7.45	1.6	1.49	0.544258	0.506841	No
1837	Female	≥50	Mexican American	Less than high school	Widowed/divorced/Separated	<1.3	≥30	Never	Yes	Yes	No	No	No	10352	11967.2	1	81	153.2	89.6	1.164	3.47	1.32	2.134	0.584856	0.945518	No
1838	Female	20-50	Mexican American	Less than high school	Married/Living with partner	<1.3	≥30	Never	Yes	No	No	No	No	17566.9	17482.4	1	76	153.2	124	2.793	4.32	1.01	1.106	0.809399	0.886332	No
1839	Female	≥50	Non-Hispanic White	More than high school	Widowed/divorced/Separated	1.3 - 3.5	<25	Never	Yes	No	No	No	No	25317.8	25648.4	2	76	168.1	90.5	3.207	5.25	1.86	0.418	0.53837	0.120989	No
1840	Female	≥50	Non-Hispanic White	High school	Widowed/divorced/Separated	<1.3	≥30	Never	Yes	Yes	Yes	No	Yes	25489.9	25526.1	2	75	155.3	106.9	5.612	8.07	1.11	2.947	0.688345	1.82753	No
1841	Female	≥50	Non-Hispanic White	More than high school	Married/Living with partner	≥3.5	<25	Never	Yes	No	No	No	No	85459.8	86575.8	2	84	165.6	81.7	2.224	4.09	1.58	0.598	0.493357	0.186726	No
1842	Female	20-50	Non-Hispanic White	More than high school	Married/Living with partner	≥3.5	≥30	Never	Yes	Yes	No	No	No	20421.7	20763.9	2	77	162.3	95.3	3	4.89	1.53	0.768	0.587184	0.294743	No
1843	Female	≥50	Non-Hispanic White	More than high school	Married/Living with partner	≥3.5	25 - 30	Never	Yes	No	No	No	No	48909.2	49310.9	2	80	166	83.5	2.87	5.35	1.94	1.174	0.503012	0.3044	No
1844	Female	≥50	Non-Hispanic White	More than high school	Widowed/divorced/Separated	1.3 - 3.5	≥30	Former	Yes	No	No	No	No	28281.9	28866.4	3	86	154.4	115.2	4.241	6.26	1.45	1.264	0.746114	0.650406	No
1845	Female	20-50	Other Race	Less than high school	Married/Living with partner	<1.3	≥30	Now	Yes	Yes	No	No	No	31847	31869.9	2	80	162.7	141	3.879	5.69	0.98	1.784	0.866626	1.57761	Yes
1846	Female	≥50	Non-Hispanic White	Less than high school	Married/Living with partner	1.3 - 3.5	≥30	Former	Yes	Yes	Yes	No	No	21023.9	21200.3	2	80	153.7	126.5	1.448	3.21	1.01	1.66	0.823032	1.35271	Yes
1847	Female	≥50	Non-Hispanic White	Less than high school	Widowed/divorced/Separated	<1.3	<25	Former	Yes	Yes	No	Yes	No	20452.6	21736.8	2	76	146.1	88	1.81	3.98	1.76	0.881	0.602327	0.301506	Yes
1848	Female	≥50	Non-Hispanic Black	Less than high school	Widowed/divorced/Separated	<1.3	≥30	Now	Yes	Yes	No	No	No	18856.3	18698.2	1	79	159.6	119.5	3.931	6.88	1.68	2.755	0.748747	1.22786	Yes
1849	Female	20-50	Mexican American	Less than high school	Married/Living with partner	1.3 - 3.5	25 - 30	Former	No	Yes	Yes	No	No	16704.5	16785.2	1	88	164.8	101.1	NA	6.21	0.98	5.543	0.613471	3.46987	Yes
1850	Female	20-50	Other Race	More than high school	Married/Living with partner	≥3.5	<25	Never	Yes	No	No	No	No	46840.3	49169.5	3	86	158.5	62	2.276	4.45	1.53	1.389	0.391167	0.355118	No
1851	Female	20-50	Mexican American	Less than high school	Married/Living with partner	<1.3	≥30	Never	Yes	No	No	No	No	19442.8	19933.7	1	85	159	96	2.715	4.16	1.06	0.824	0.603774	0.469349	No
1852	Female	≥50	Mexican American	Less than high school	Widowed/divorced/Separated	<1.3	≥30	Never	No	No	Yes	No	No	6043.15	6024.14	2	75	147.9	94.5	2.431	4.01	0.83	1.637	0.638945	1.26018	Yes
1853	Female	20-50	Other Hispanic	More than high school	Widowed/divorced/Separated	≥3.5	25 - 30	Never	Yes	Yes	No	No	No	16704.5	17828.4	2	88	165.1	88.1	3.077	5.46	1.99	0.869	0.533616	0.233021	No
1854	Female	≥50	Non-Hispanic White	High school	Widowed/divorced/Separated	<1.3	<25	Former	Yes	Yes	No	No	No	25489.9	25703.9	2	75	163.5	92.3	2.638	4.63	1.29	1.535	0.564526	0.671742	No
1855	Female	20-50	Mexican American	Less than high school	Married/Living with partner	<1.3	25 - 30	Never	Yes	No	No	No	No	19336.9	19738.7	2	86	159.6	86.3	2.224	3.93	1.16	1.185	0.540727	0.55238	No
1856	Female	20-50	Non-Hispanic Black	Less than high school	Never married	<1.3	≥30	Now	Yes	No	No	No	No	29019.1	28248.2	2	82	170.2	94	2.845	4.58	1.32	0.903	0.552291	0.377818	No
1857	Female	≥50	Non-Hispanic White	Less than high school	Married/Living with partner	1.3 - 3.5	≥30	Former	Yes	No	No	No	No	94108.6	95337.5	1	82	169.7	112.2	4.008	6.21	1.11	2.36	0.661167	1.40572	No
1858	Female	≥50	Non-Hispanic White	More than high school	Married/Living with partner	≥3.5	25 - 30	Former	Yes	No	No	No	No	51853.7	51293.6	3	86	162.3	84	4.707	7.06	1.78	1.231	0.51756	0.357931	No
1859	Female	20-50	Non-Hispanic Black	More than high school	Never married	≥3.5	≥30	Never	Yes	No	No	No	No	33387.1	34198.5	2	79	154.8	111	3.465	5.33	1.06	1.75	0.717054	1.18382	No
1860	Female	≥50	Non-Hispanic White	High school	Widowed/divorced/Separated	1.3 - 3.5	<25	Now	Yes	Yes	No	No	No	20452.6	21736.8	1	77	160.7	84.8	3.931	5.87	1.37	1.231	0.527691	0.474152	Yes
1861	Female	20-50	Non-Hispanic White	More than high school	Widowed/divorced/Separated	<1.3	25 - 30	Now	Yes	No	No	No	No	88745.8	88626.5	1	83	159.8	94.7	4.008	6.28	1.19	2.393	0.592616	1.19171	No
1862	Female	≥50	Non-Hispanic White	High school	Widowed/divorced/Separated	1.3 - 3.5	25 - 30	Never	Yes	Yes	No	No	No	32202.9	35637.8	1	76	161.2	99.7	3.31	5.61	1.55	1.637	0.618486	0.653201	No
1863	Female	≥50	Non-Hispanic White	More than high school	Married/Living with partner	1.3 - 3.5	<25	Never	No	Yes	Yes	No	No	33429.8	35776.7	2	81	157.7	91.5	3	5.33	1.73	1.321	0.580216	0.443043	No
1864	Female	20-50	Non-Hispanic White	More than high school	Married/Living with partner	≥3.5	<25	Never	Yes	No	No	No	No	86635.8	88087.5	2	78	156.9	71.8	3.026	4.84	1.47	0.711	0.457616	0.221337	No
1865	Female	≥50	Non-Hispanic White	Less than high school	Widowed/divorced/Separated	1.3 - 3.5	<25	Never	Yes	No	No	No	No	21672.1	22598.5	1	82	162.9	83.6	2.974	4.86	1.42	0.994	0.513198	0.359239	No
1866	Female	≥50	Non-Hispanic White	More than high school	Married/Living with partner	1.3 - 3.5	<25	Former	Yes	Yes	No	No	No	40312.6	41432.4	1	82	172.9	93.5	1.836	4.03	1.06	2.495	0.540775	1.27286	No
1867	Female	≥50	Non-Hispanic White	High school	Never married	<1.3	≥30	Now	Yes	Yes	Yes	No	No	22865.4	22498.5	1	77	163.9	107.6	NA	8.59	1.14	5.543	0.656498	3.19208	Yes
1868	Female	≥50	Non-Hispanic Black	Less than high school	Widowed/divorced/Separated	1.3 - 3.5	≥30	Never	Yes	Yes	Yes	No	No	29022.5	29616	2	83	163.6	122	3.31	4.78	1.14	0.745	0.745721	0.487335	Yes
1869	Female	≥50	Non-Hispanic White	More than high school	Widowed/divorced/Separated	<1.3	25 - 30	Never	Yes	No	No	No	No	20609.3	21903.6	1	84	161.2	94.9	2.327	4.65	1.78	1.197	0.58871	0.395891	No
1870	Female	≥50	Other Hispanic	More than high school	Never married	<1.3	25 - 30	Now	Yes	No	No	No	No	8026.95	8066.12	2	82	161.7	90.5	3.155	5.64	1.16	2.902	0.559678	1.40016	No
1871	Female	≥50	Other Hispanic	More than high school	Widowed/divorced/Separated	1.3 - 3.5	25 - 30	Never	Yes	Yes	Yes	No	No	6435.09	6466.49	1	86	159.7	93.5	1.914	4.29	1.66	1.581	0.585473	0.55761	No
1872	Female	≥50	Non-Hispanic Black	Less than high school	Widowed/divorced/Separated	<1.3	≥30	Never	Yes	Yes	No	No	No	16441.8	16322.9	1	82	161.2	108	3.414	5.15	1.22	1.106	0.669975	0.607371	No
1873	Female	≥50	Non-Hispanic Black	More than high school	Widowed/divorced/Separated	<1.3	25 - 30	Never	Yes	Yes	No	No	No	27951.3	29433.1	2	81	152.9	86.3	3.569	6.03	2.04	0.914	0.564421	0.252883	No
1874	Female	20-50	Non-Hispanic White	More than high school	Married/Living with partner	≥3.5	<25	Never	Yes	No	No	No	No	85149.5	87550.3	2	77	176.5	105	3.31	5.46	1.78	0.813	0.594901	0.271716	No
1875	Female	20-50	Non-Hispanic White	More than high school	Married/Living with partner	1.3 - 3.5	<25	Never	Yes	No	No	No	No	48003.6	49830.1	1	80	172.4	87	2.457	4.06	1.34	0.542	0.50464	0.204116	No
1876	Female	≥50	Mexican American	More than high school	Widowed/divorced/Separated	1.3 - 3.5	25 - 30	Never	Yes	Yes	No	No	No	8081.4	9625.27	2	88	152.5	99.5	2.224	4.68	1.97	1.073	0.652459	0.355375	Yes
1877	Female	20-50	Non-Hispanic White	High school	Married/Living with partner	1.3 - 3.5	25 - 30	Former	Yes	No	No	No	No	72711.1	74915.8	1	86	172.5	103.2	3.181	4.68	1.01	1.095	0.598261	0.64861	No
1878	Female	20-50	Other Hispanic	More than high school	Married/Living with partner	1.3 - 3.5	<25	Never	Yes	No	No	No	No	25259.5	25897.2	2	78	163.7	82.2	2.172	4.4	1.84	0.858	0.502138	0.234149	No
1879	Female	≥50	Non-Hispanic White	High school	Widowed/divorced/Separated	1.3 - 3.5	25 - 30	Never	Yes	Yes	No	No	No	36390.4	37142.5	1	76	155.3	96.5	4.888	7.89	2.35	1.434	0.621378	0.379173	No
1880	Female	20-50	Other Hispanic	High school	Never married	<1.3	<25	Never	Yes	No	No	No	No	24051.6	23935.9	2	77	164.4	78.6	2.431	4.06	1.34	0.598	0.478102	0.213362	No
1881	Female	≥50	Non-Hispanic White	More than high school	Widowed/divorced/Separated	≥3.5	<25	Former	Yes	No	No	No	No	91527.5	92722.7	1	86	168.9	81	1.888	4.22	2.12	0.474	0.479574	0.107225	No
1882	Female	≥50	Non-Hispanic White	More than high school	Widowed/divorced/Separated	<1.3	≥30	Former	Yes	No	No	No	No	18942.5	18638.6	1	80	167.8	114.3	4.008	6.28	1.53	1.648	0.681168	0.733703	No
1883	Female	20-50	Other Race	More than high school	Married/Living with partner	1.3 - 3.5	<25	Never	Yes	No	No	No	No	29412.4	28631.1	1	79	164.6	67.8	1.965	3.98	1.66	0.768	0.411908	0.190569	No
1884	Female	≥50	Non-Hispanic Black	High school	Widowed/divorced/Separated	1.3 - 3.5	≥30	Former	Yes	Yes	Yes	No	No	17995	18832	1	80	161	110.5	2.715	4.65	1.58	0.79	0.686335	0.343168	No
1885	Female	20-50	Non-Hispanic White	High school	Widowed/divorced/Separated	≥3.5	<25	Now	Yes	No	No	No	No	75341.3	76603.8	1	77	166.8	82.8	2.095	4.03	1.58	0.802	0.496403	0.251972	No
1886	Female	≥50	Mexican American	Less than high school	Married/Living with partner	<1.3	25 - 30	Never	Yes	No	No	No	No	5051.83	5308.3	2	89	153.5	106.5	2.483	5.07	2.17	0.892	0.693811	0.285198	Yes
1887	Female	≥50	Other Hispanic	Less than high school	Widowed/divorced/Separated	<1.3	≥30	Never	Yes	Yes	Yes	No	Yes	5223.09	5379.19	2	78	155	115.2	2.638	5.09	1.09	2.969	0.743226	2.02444	No
1888	Female	≥50	Non-Hispanic Black	High school	Married/Living with partner	1.3 - 3.5	<25	Former	Yes	No	No	No	No	21902.2	21718.6	2	79	163.7	83.6	3.543	6.18	2.2	0.971	0.51069	0.2254	No
1889	Female	≥50	Non-Hispanic White	More than high school	Married/Living with partner	≥3.5	≥30	Never	Yes	Yes	No	No	No	36390.4	36689.3	1	76	160.6	118.5	1.991	4.29	1.76	1.163	0.737858	0.487573	No
1890	Female	≥50	Other Race	More than high school	Married/Living with partner	≥3.5	25 - 30	Never	No	Yes	Yes	No	No	65824.6	65917.9	2	78	144.8	89.1	3.698	5.56	1.14	1.569	0.615331	0.84689	No
1891	Female	≥50	Other Hispanic	Less than high school	Widowed/divorced/Separated	<1.3	<25	Never	Yes	Yes	No	No	No	11105.6	12008.8	2	78	150.2	93.3	3.982	6	1.16	1.84	0.621172	0.985307	Yes
1892	Female	20-50	Non-Hispanic White	More than high school	Married/Living with partner	<1.3	25 - 30	Now	Yes	No	No	No	No	13957.8	14191.7	1	80	165.8	96.2	2.689	5.07	1.37	2.202	0.580217	0.932583	No
1893	Female	≥50	Non-Hispanic White	High school	Married/Living with partner	1.3 - 3.5	25 - 30	Never	Yes	No	No	No	No	64451.2	63755.1	2	81	149.4	93.6	4.836	6.93	1.24	1.885	0.626506	0.95239	No
1894	Female	≥50	Non-Hispanic White	High school	Married/Living with partner	≥3.5	<25	Former	Yes	Yes	No	No	No	34682	35645.4	2	81	155.1	76	2.819	5.51	1.91	1.716	0.490006	0.440236	Yes
1895	Female	20-50	Mexican American	Less than high school	Never married	<1.3	≥30	Former	Yes	No	No	No	No	21350	22004.7	1	87	155.3	114.8	3.31	5.22	1.24	1.445	0.739214	0.861423	No
1896	Female	20-50	Mexican American	Less than high school	Married/Living with partner	1.3 - 3.5	25 - 30	Never	Yes	No	No	No	No	15504.2	15757	1	75	163.7	96.3	4.241	6.54	1.32	2.123	0.588271	0.946136	No
1897	Female	≥50	Non-Hispanic White	More than high school	Widowed/divorced/Separated	<1.3	25 - 30	Never	Yes	Yes	No	No	No	30171	33389.1	2	86	171.1	100.7	3.181	6.03	2.43	0.926	0.588545	0.224277	No
1898	Female	≥50	Mexican American	Less than high school	Widowed/divorced/Separated	<1.3	25 - 30	Never	Yes	Yes	No	No	Yes	6878.79	6626.57	1	81	161.2	90.1	3.077	6.13	2.64	0.892	0.558933	0.188852	No
1899	Female	≥50	Non-Hispanic Black	High school	Never married	<1.3	≥30	Never	Yes	Yes	No	No	No	22777.5	24174.3	2	86	169.1	100.7	3.75	5.72	1.63	0.745	0.595506	0.272179	Yes
1900	Female	20-50	Non-Hispanic White	More than high school	Married/Living with partner	≥3.5	<25	Former	Yes	No	No	No	No	85149.5	85035	2	77	171.5	84	2.405	4.27	1.58	0.621	0.489796	0.192508	No
1901	Female	≥50	Non-Hispanic White	High school	Widowed/divorced/Separated	<1.3	<25	Never	Yes	Yes	No	No	No	25389.1	26983.5	2	76	156	89.5	3.491	5.35	1.22	1.389	0.573718	0.653192	No
1902	Female	20-50	Non-Hispanic White	More than high school	Never married	≥3.5	<25	Now	Yes	No	No	No	No	64876.3	68102.3	1	76	175.3	87.1	2.56	4.73	1.68	1.073	0.496863	0.317341	No
1903	Female	≥50	Non-Hispanic White	High school	Widowed/divorced/Separated	1.3 - 3.5	25 - 30	Never	No	No	No	No	No	96427.4	94880.1	2	76	166.1	106.6	4.086	6.88	1.5	2.8	0.641782	1.19799	Yes
1904	Female	20-50	Non-Hispanic Black	More than high school	Never married	1.3 - 3.5	<25	Never	Yes	No	No	No	No	26318.6	25619.5	1	85	170.3	85.7	2.017	3.54	1.32	0.429	0.50323	0.16355	No
1905	Female	20-50	Mexican American	Less than high school	Married/Living with partner	<1.3	≥30	Never	Yes	No	No	No	No	11477.1	11532.6	2	89	153.9	100.2	2.302	4.24	1.55	0.835	0.651072	0.350739	Yes
1906	Female	≥50	Non-Hispanic Black	More than high school	Widowed/divorced/Separated	1.3 - 3.5	25 - 30	Never	Yes	Yes	Yes	No	No	13020.6	13070.9	1	78	169.5	97.5	3.233	5.66	1.94	1.05	0.575221	0.311331	No
1907	Female	≥50	Non-Hispanic White	Less than high school	Widowed/divorced/Separated	≥3.5	≥30	Never	Yes	Yes	No	No	No	43741.6	44645.6	2	79	163.7	110.4	3.103	5.07	1.4	1.253	0.674404	0.603592	No
1908	Female	20-50	Mexican American	High school	Widowed/divorced/Separated	<1.3	25 - 30	Former	Yes	No	No	No	No	18385.3	19622.3	2	87	160.6	85	2.534	4.71	1.84	0.734	0.529265	0.211131	Yes
1909	Female	20-50	Non-Hispanic White	More than high school	Married/Living with partner	1.3 - 3.5	<25	Never	Yes	No	No	No	No	52723.3	54729.4	1	79	166.5	81.2	2.483	4.22	1.27	1.039	0.487688	0.398982	Yes
1910	Female	≥50	Mexican American	High school	Widowed/divorced/Separated	<1.3	25 - 30	Never	Yes	No	No	No	No	8526.03	8780.85	1	75	151.9	92.9	3	4.5	1.29	0.452	0.611587	0.214292	No
1911	Female	≥50	Non-Hispanic White	High school	Widowed/divorced/Separated	<1.3	≥30	Now	Yes	Yes	No	Yes	Yes	26472.8	26048	2	83	166.9	124.4	3.465	5.64	1.09	2.382	0.745357	1.62884	No
1912	Female	≥50	Non-Hispanic White	High school	Widowed/divorced/Separated	≥3.5	<25	Never	Yes	Yes	No	No	No	34155.1	36300.1	2	76	168.3	86	2.069	3.7	1.34	0.632	0.510992	0.241005	Yes
1913	Female	≥50	Non-Hispanic White	More than high school	Married/Living with partner	≥3.5	<25	Former	Yes	Yes	No	No	No	41461.7	41802.3	2	78	158.9	86	2.198	4.01	1.47	0.745	0.541221	0.274292	Yes
1914	Female	20-50	Non-Hispanic White	More than high school	Married/Living with partner	≥3.5	≥30	Never	Yes	No	No	No	No	62270.4	64639.8	2	75	165.3	108	3.077	5.15	1.6	1.005	0.653358	0.41039	No
1915	Female	20-50	Non-Hispanic White	More than high school	Married/Living with partner	≥3.5	<25	Never	Yes	No	No	No	No	86635.8	88087.5	2	78	163.3	89.7	3.284	5.2	1.6	0.7	0.549296	0.240317	No
1916	Female	20-50	Other Hispanic	More than high school	Married/Living with partner	≥3.5	<25	Never	Yes	No	No	No	No	24826.1	25452.9	1	75	157.4	85	3.207	5.02	1.45	0.79	0.540025	0.294221	No
1917	Female	≥50	Non-Hispanic White	Less than high school	Widowed/divorced/Separated	<1.3	25 - 30	Former	No	Yes	Yes	No	No	34155.1	36300.1	2	76	148.3	102.2	2.741	4.91	1.29	1.919	0.689144	1.02517	Yes
1918	Female	≥50	Non-Hispanic White	More than high school	Widowed/divorced/Separated	≥3.5	≥30	Former	Yes	Yes	Yes	No	No	123702	125317	2	75	166.9	118.5	2.715	4.97	2.02	0.531	0.710006	0.18664	No
1919	Female	20-50	Mexican American	High school	Married/Living with partner	<1.3	≥30	Former	Yes	No	No	No	No	24316.7	24199.7	1	75	161	151	3.207	4.86	1.01	1.411	0.937888	1.31026	No
1920	Female	20-50	Other Hispanic	More than high school	Never married	1.3 - 3.5	25 - 30	Never	Yes	No	No	No	No	21637.3	22065	2	85	171.1	85.3	2.431	4.45	1.6	0.903	0.498539	0.281363	No
1921	Female	≥50	Non-Hispanic White	More than high school	Widowed/divorced/Separated	1.3 - 3.5	≥30	Now	Yes	Yes	No	No	No	33429.8	36995.5	2	81	176.1	114.6	2.508	4.16	1.03	1.344	0.650767	0.849156	Yes
1922	Female	≥50	Non-Hispanic White	More than high school	Widowed/divorced/Separated	≥3.5	≥30	Former	Yes	No	No	No	No	38581.8	41004.4	2	78	167.2	101.8	2.741	5.07	1.73	1.276	0.608852	0.449072	Yes
1923	Female	≥50	Non-Hispanic White	More than high school	Widowed/divorced/Separated	≥3.5	25 - 30	Never	Yes	No	No	No	No	93564.7	94786.5	2	85	165.9	108.5	4.034	6.36	1.11	2.631	0.654008	1.55018	No
1924	Female	≥50	Mexican American	Less than high school	Married/Living with partner	1.3 - 3.5	25 - 30	Former	Yes	Yes	Yes	No	Yes	11124.7	12029.4	1	81	162.3	100.2	2.638	4.63	1.42	1.242	0.617375	0.539986	Yes
1925	Female	≥50	Non-Hispanic White	Less than high school	Married/Living with partner	<1.3	≥30	Former	Yes	Yes	Yes	No	No	21824.8	21589.1	2	81	159.5	111.2	2.741	4.86	0.75	2.992	0.697179	2.78128	No
1926	Female	20-50	Non-Hispanic White	More than high school	Widowed/divorced/Separated	1.3 - 3.5	<25	Former	Yes	Yes	No	No	No	59880	62158.4	1	86	173.6	82.6	3.155	6	2.07	1.705	0.475806	0.391908	No
1927	Female	20-50	Mexican American	High school	Widowed/divorced/Separated	<1.3	<25	Former	Yes	No	No	No	No	13973	14200.8	3	86	154.3	77.6	2.172	4.53	1.97	0.824	0.502916	0.210357	No
1928	Female	20-50	Non-Hispanic White	More than high school	Married/Living with partner	≥3.5	<25	Never	Yes	No	No	No	No	61470.4	64527.1	1	79	181.9	89.7	2.302	3.75	1.11	0.756	0.493128	0.33586	No
1929	Female	≥50	Non-Hispanic White	High school	Married/Living with partner	<1.3	25 - 30	Never	Yes	Yes	No	No	No	20452.6	21020.7	1	77	171.4	102.5	3.595	5.97	1.76	1.377	0.598016	0.46788	No
1930	Female	20-50	Non-Hispanic White	Less than high school	Married/Living with partner	<1.3	<25	Now	Yes	No	No	No	No	88745.8	88626.5	1	83	165.2	69.8	3.103	5.56	1.91	1.163	0.422518	0.257272	No
1931	Female	20-50	Non-Hispanic White	More than high school	Married/Living with partner	<1.3	≥30	Now	Yes	Yes	Yes	No	No	18106.1	18409.5	2	80	165.2	125	1.448	3.36	0.72	2.597	0.756659	2.72923	Yes
1932	Female	≥50	Mexican American	High school	Never married	1.3 - 3.5	<25	Never	Yes	Yes	No	No	No	11495	11550.5	1	76	154.3	75.6	2.483	4.45	1.58	0.824	0.489955	0.255521	No
1933	Female	≥50	Non-Hispanic White	More than high school	Widowed/divorced/Separated	≥3.5	25 - 30	Never	Yes	Yes	Yes	No	Yes	33429.8	34965.7	2	81	145.3	90.2	2.483	5.17	1.71	2.168	0.620785	0.787053	Yes
1934	Female	20-50	Other Race	More than high school	Married/Living with partner	≥3.5	≥30	Never	Yes	No	No	No	No	56787.5	58388.7	3	86	159.4	99.3	2.948	5.17	1.66	1.242	0.622961	0.466095	No
1935	Female	20-50	Other Race	More than high school	Never married	<1.3	<25	Never	Yes	No	No	No	No	26964.3	26983.7	1	79	148.9	85.5	1.733	4.09	2.04	0.689	0.574211	0.193937	No
1936	Female	≥50	Non-Hispanic White	More than high school	Widowed/divorced/Separated	≥3.5	25 - 30	Never	Yes	No	No	No	No	78691.6	79719.2	1	80	151.1	87.4	2.87	5.69	2.48	0.745	0.578425	0.173761	No
1937	Female	≥50	Non-Hispanic White	Less than high school	Married/Living with partner	<1.3	≥30	Never	Yes	No	No	No	No	32172.9	33776.1	2	80	155.9	110.8	1.94	4.29	1.58	1.682	0.710712	0.756593	No
1938	Female	≥50	Non-Hispanic White	More than high school	Married/Living with partner	≥3.5	<25	Former	Yes	Yes	No	No	No	41410.6	41750.7	1	79	173.8	104.3	3.077	5.66	2.15	0.937	0.600115	0.261539	No
1939	Female	≥50	Mexican American	Less than high school	Married/Living with partner	1.3 - 3.5	≥30	Never	Yes	Yes	No	No	No	8526.03	8780.85	1	75	151.3	103.5	2.689	4.42	1.42	0.689	0.684071	0.331919	No
1940	Female	20-50	Non-Hispanic White	High school	Married/Living with partner	≥3.5	25 - 30	Never	Yes	No	No	No	No	73200.6	75985.8	1	83	160.8	91.3	3.336	5.07	1.29	0.937	0.567786	0.412415	Yes
1941	Female	≥50	Other Hispanic	More than high school	Widowed/divorced/Separated	1.3 - 3.5	25 - 30	Never	Yes	No	No	No	No	10321.5	11931.9	1	79	153	93.4	3.233	5.15	1.47	0.937	0.610458	0.389115	No
1942	Female	20-50	Other Hispanic	More than high school	Never married	≥3.5	<25	Never	Yes	No	No	No	No	19336.9	19738.7	2	86	162.9	79.6	2.146	4.73	2.22	0.779	0.488643	0.171465	No
1943	Female	≥50	Mexican American	Less than high school	Widowed/divorced/Separated	<1.3	25 - 30	Never	Yes	Yes	Yes	No	No	11403.1	12759.6	1	75	152.3	98	2.767	4.19	0.98	0.971	0.643467	0.637557	Yes
1944	Female	≥50	Non-Hispanic White	High school	Widowed/divorced/Separated	<1.3	25 - 30	Never	Yes	Yes	Yes	Yes	Yes	28773.6	31842.7	2	79	149.6	92.6	2.25	4.29	1.29	1.614	0.618984	0.77445	Yes
1945	Female	≥50	Non-Hispanic White	Less than high school	Widowed/divorced/Separated	<1.3	≥30	Former	Yes	Yes	No	No	Yes	20036.8	20205	1	80	160.1	157.2	2.457	4.45	1.4	1.321	0.981886	0.92648	Yes
1946	Female	≥50	Non-Hispanic White	More than high school	Widowed/divorced/Separated	1.3 - 3.5	25 - 30	Never	Yes	Yes	No	No	No	25389.1	26983.5	2	76	151.5	95.1	4.474	6.44	1.24	1.603	0.627723	0.811484	No
1947	Female	20-50	Mexican American	High school	Married/Living with partner	1.3 - 3.5	<25	Never	Yes	No	No	No	No	13534.2	13949.3	1	89	149.6	78.3	2.431	4.42	1.5	1.061	0.523396	0.370215	No
1948	Female	20-50	Non-Hispanic White	More than high school	Never married	<1.3	25 - 30	Never	Yes	No	No	No	No	83553.6	83613.9	2	75	167.3	99.3	1.552	3.23	1.14	1.208	0.593545	0.628949	No
1949	Female	20-50	Mexican American	More than high school	Married/Living with partner	≥3.5	<25	Never	Yes	No	No	No	No	18272	19398.8	1	88	160	82.8	5.56	8.53	2.02	2.066	0.5175	0.529285	No
1950	Female	20-50	Non-Hispanic Black	More than high school	Never married	1.3 - 3.5	<25	Never	Yes	No	No	No	No	26115.4	25916.8	1	78	153.9	84.8	1.655	2.97	0.93	0.847	0.551007	0.501831	No
1951	Female	≥50	Non-Hispanic White	More than high school	Never married	<1.3	<25	Former	Yes	No	No	No	No	22032.4	21678.8	1	86	162	80.8	3.776	5.84	1.68	0.869	0.498765	0.257992	Yes
1952	Female	≥50	Non-Hispanic Black	More than high school	Widowed/divorced/Separated	1.3 - 3.5	25 - 30	Former	Yes	Yes	No	No	No	14665.1	15329.3	2	87	149.7	95.7	3.853	5.95	1.22	1.908	0.639279	0.99979	Yes
1953	Female	20-50	Non-Hispanic White	High school	Never married	<1.3	<25	Now	Yes	No	No	No	No	62514	64409.6	1	80	176.9	87.1	1.112	3.41	2.07	0.497	0.492369	0.118216	No
1954	Female	≥50	Other Hispanic	Less than high school	Widowed/divorced/Separated	<1.3	<25	Never	Yes	Yes	No	No	No	10915.1	11802.8	2	77	150.5	70.8	3.776	5.53	1.29	1.016	0.470432	0.370511	No
1955	Female	≥50	Non-Hispanic White	More than high school	Married/Living with partner	1.3 - 3.5	<25	Former	Yes	Yes	No	No	No	65849.7	65138.4	2	76	162.8	82.9	2.508	4.63	1.76	0.802	0.509214	0.232039	No
1956	Female	20-50	Mexican American	Less than high school	Widowed/divorced/Separated	1.3 - 3.5	25 - 30	Never	Yes	No	No	No	No	21182.6	21284.9	1	75	173.5	106.9	3.905	5.64	0.85	1.919	0.616138	1.39102	No
1957	Female	20-50	Non-Hispanic White	Less than high school	Widowed/divorced/Separated	<1.3	<25	Now	Yes	No	Yes	No	No	19683.5	20085.3	2	80	160.8	81.5	4.758	6.72	1.01	2.111	0.506841	1.05935	Yes
1958	Female	20-50	Other Hispanic	High school	Married/Living with partner	1.3 - 3.5	<25	Never	Yes	No	No	No	No	30844.5	31623.2	1	75	162.6	85.3	3.439	5.48	1.63	0.914	0.5246	0.294162	No
1959	Female	20-50	Non-Hispanic Black	High school	Never married	<1.3	≥30	Never	Yes	Yes	Yes	No	No	24864.8	27004.4	1	80	169.8	118.4	1.733	3.78	1.58	1.005	0.697291	0.44353	Yes
1960	Female	20-50	Non-Hispanic White	More than high school	Never married	1.3 - 3.5	25 - 30	Now	Yes	No	No	No	No	70234.2	71608.6	2	77	167.8	89.9	4.344	6.28	1.4	1.197	0.535757	0.458072	No
1961	Female	20-50	Non-Hispanic White	High school	Widowed/divorced/Separated	≥3.5	25 - 30	Never	Yes	No	No	No	No	78653.7	78548	1	76	164.1	104.7	4.551	6.34	1.37	0.881	0.638026	0.410292	No
1962	Female	20-50	Other Hispanic	High school	Married/Living with partner	1.3 - 3.5	<25	Never	Yes	No	No	No	No	24471.4	24979.9	2	78	148.2	75.7	2.224	4.01	1.19	1.31	0.510796	0.562305	No
1963	Female	20-50	Non-Hispanic White	More than high school	Widowed/divorced/Separated	<1.3	25 - 30	Now	Yes	No	No	No	No	15526.7	16117.5	1	76	160.3	105	3.155	5.46	1.09	2.676	0.655022	1.60811	No
1964	Female	≥50	Non-Hispanic White	More than high school	Never married	<1.3	25 - 30	Former	Yes	Yes	No	No	No	37776.8	38557.6	2	81	152.1	97	2.715	4.37	1.16	1.061	0.637738	0.583311	No
1965	Female	20-50	Mexican American	Less than high school	Married/Living with partner	1.3 - 3.5	≥30	Never	Yes	No	No	No	No	21350	21698	1	87	147.9	105.4	2.689	4.65	1.47	1.084	0.712644	0.525514	No
1966	Female	≥50	Other Hispanic	Less than high school	Widowed/divorced/Separated	<1.3	25 - 30	Never	No	Yes	No	No	Yes	12981.6	15007.1	2	82	149.2	93	1.655	3.85	1.58	1.377	0.623324	0.543239	No
1967	Female	≥50	Other Hispanic	High school	Widowed/divorced/Separated	1.3 - 3.5	≥30	Never	Yes	Yes	No	No	No	10915.1	11802.8	2	77	145.6	105.4	3.827	5.87	1.27	1.694	0.723901	0.965581	No
1968	Female	≥50	Mexican American	More than high school	Married/Living with partner	1.3 - 3.5	≥30	Never	Yes	Yes	No	No	No	7691.33	7728.86	1	87	165.6	113.2	2.276	4.4	1.55	1.253	0.683575	0.552593	No
1969	Female	≥50	Non-Hispanic White	High school	Widowed/divorced/Separated	1.3 - 3.5	25 - 30	Never	Yes	No	No	No	No	29691.1	31555.7	1	77	158.2	88.6	3.517	5.82	1.53	1.705	0.560051	0.624109	Yes
1970	Female	20-50	Non-Hispanic White	More than high school	Widowed/divorced/Separated	≥3.5	25 - 30	Never	Yes	No	No	No	No	75341.3	76603.8	1	77	177.6	95.7	4.422	7.37	2.51	0.948	0.538851	0.203518	No
1971	Female	20-50	Non-Hispanic White	More than high school	Married/Living with partner	1.3 - 3.5	25 - 30	Never	Yes	No	No	No	No	22182.7	22601.1	1	79	171.2	88.5	3.543	5.82	1.27	2.202	0.516939	0.896299	No
1972	Female	20-50	Non-Hispanic Black	High school	Married/Living with partner	<1.3	25 - 30	Never	Yes	No	No	No	No	24364.3	24862.6	1	82	167.4	92	2.845	4.86	1.5	1.14	0.549582	0.417682	Yes
1973	Female	≥50	Mexican American	Less than high school	Married/Living with partner	1.3 - 3.5	≥30	Never	No	Yes	No	No	No	6878.79	7084.38	1	81	159.9	111.9	2.689	5.09	1.24	2.552	0.699812	1.44026	No
1974	Female	20-50	Non-Hispanic Black	More than high school	Never married	≥3.5	<25	Never	No	No	No	No	No	20117.6	19583.1	2	84	157.7	75	1.991	3.9	1.76	0.316	0.475587	0.0853894	No
1975	Female	20-50	Mexican American	More than high school	Widowed/divorced/Separated	1.3 - 3.5	<25	Now	Yes	No	No	No	No	16040.4	16373.7	3	86	158.7	75	3	5.2	1.73	1.016	0.47259	0.277544	No
1976	Female	≥50	Non-Hispanic White	High school	Married/Living with partner	1.3 - 3.5	≥30	Never	Yes	No	No	No	No	90910.8	91073.5	2	75	156.3	109	3.75	5.74	1.58	0.881	0.697377	0.388854	No
1977	Female	20-50	Other Hispanic	More than high school	Married/Living with partner	1.3 - 3.5	≥30	Former	Yes	No	Yes	No	No	24826.1	24814.8	2	77	157.5	108.2	3.465	5.95	1.27	2.676	0.686984	1.44754	No
1978	Female	≥50	Non-Hispanic White	More than high school	Widowed/divorced/Separated	<1.3	25 - 30	Now	Yes	No	No	No	No	26713.1	26284.5	1	76	156.2	90.8	5.172	7.19	1.66	0.768	0.581306	0.268942	Yes
1979	Female	≥50	Mexican American	Less than high school	Widowed/divorced/Separated	<1.3	25 - 30	Never	Yes	Yes	Yes	No	No	4997.01	5302.2	2	88	155.9	91	1.81	4.45	2.2	0.982	0.583708	0.260546	Yes
1980	Female	20-50	Mexican American	Less than high school	Married/Living with partner	<1.3	25 - 30	Never	Yes	Yes	No	No	No	17566.9	17482.4	1	76	152	83.2	2.095	3.7	0.98	1.377	0.547368	0.769108	No
1981	Female	≥50	Mexican American	High school	Never married	1.3 - 3.5	25 - 30	Never	Yes	No	No	No	No	13875.2	14224.3	2	81	153.1	86.3	3.543	5.22	1.42	0.565	0.563684	0.224283	Yes
1982	Female	≥50	Other Hispanic	Less than high school	Married/Living with partner	<1.3	≥30	Never	No	Yes	No	No	No	6866.98	7072.22	2	78	146.3	99	2.405	5.02	1.94	1.49	0.676692	0.519727	No
1983	Female	20-50	Other Race	High school	Married/Living with partner	1.3 - 3.5	<25	Never	Yes	No	No	No	No	51422	52664.2	1	84	163.5	86.2	3.646	5.9	1.53	1.603	0.527217	0.552372	No
1984	Female	20-50	Non-Hispanic White	More than high school	Married/Living with partner	≥3.5	25 - 30	Never	Yes	No	No	No	No	52723.3	54729.4	1	79	176.9	96.4	3.233	4.99	1.37	0.858	0.544941	0.341284	No
1985	Female	20-50	Non-Hispanic White	Less than high school	Married/Living with partner	<1.3	≥30	Former	Yes	Yes	Yes	No	No	14807.1	15109.3	2	81	158.7	148	2.845	6.03	1.29	4.121	0.932577	2.97919	Yes
1986	Female	20-50	Non-Hispanic White	High school	Married/Living with partner	1.3 - 3.5	<25	Now	Yes	No	No	No	No	42353.1	43181.9	2	81	162.8	87.3	3.233	5.02	1.16	1.377	0.536241	0.636555	No
1987	Female	20-50	Non-Hispanic Black	High school	Married/Living with partner	≥3.5	≥30	Never	Yes	No	No	No	No	25579.6	26935.7	1	78	181	96.2	2.327	4.03	1.14	1.264	0.531492	0.589303	No
1988	Female	≥50	Non-Hispanic White	More than high school	Widowed/divorced/Separated	<1.3	<25	Never	Yes	Yes	Yes	No	No	25389.1	28097.2	2	76	144	90.1	2.845	4.94	1.58	1.106	0.625694	0.437986	No
1989	Female	≥50	Mexican American	Less than high school	Married/Living with partner	≥3.5	≥30	Now	Yes	No	No	No	No	18907.8	20180	1	75	172.7	114.5	2.974	5.64	1.55	2.405	0.662999	1.02872	Yes
1990	Female	≥50	Non-Hispanic Black	More than high school	Married/Living with partner	1.3 - 3.5	≥30	Never	Yes	Yes	Yes	Yes	No	17995	17864.9	2	75	162.9	118.7	3.982	5.72	1.27	1.005	0.728668	0.576623	Yes
1991	Female	≥50	Other Hispanic	More than high school	Married/Living with partner	≥3.5	25 - 30	Never	Yes	No	No	No	No	14309.2	14378.3	2	78	146.6	94.4	2.845	4.97	1.55	1.231	0.643929	0.511404	No
1992	Female	20-50	Other Hispanic	More than high school	Married/Living with partner	1.3 - 3.5	25 - 30	Never	Yes	No	No	No	No	24826.1	24814.8	2	77	161.9	95.7	3.853	5.9	1.45	1.321	0.591106	0.538518	No
1993	Female	≥50	Non-Hispanic White	High school	Married/Living with partner	1.3 - 3.5	≥30	Former	Yes	Yes	Yes	No	No	36390.4	36689.3	1	76	160	117.5	2.327	4.58	1.6	1.423	0.734375	0.653135	Yes
1994	Female	≥50	Mexican American	High school	Widowed/divorced/Separated	1.3 - 3.5	25 - 30	Never	Yes	Yes	No	No	No	8100.45	8342.55	1	76	144.7	91.4	5.508	8.15	1.53	2.45	0.631652	1.01147	No
1995	Female	20-50	Other Hispanic	More than high school	Never married	1.3 - 3.5	25 - 30	Never	Yes	No	No	No	No	21084.1	21522.2	1	82	153.1	83.1	4.215	6.28	1.27	1.739	0.542782	0.743227	No
1996	Female	≥50	Non-Hispanic Black	Less than high school	Never married	<1.3	≥30	Never	Yes	Yes	No	No	Yes	20660.9	21083.4	1	86	156.6	109	1.526	3.52	1.09	1.987	0.696041	1.26884	No
1997	Female	20-50	Non-Hispanic White	High school	Never married	≥3.5	<25	Now	Yes	No	No	No	No	75460.3	76883.5	1	77	156.4	81.4	1.94	4.97	2.66	0.779	0.52046	0.152421	No
1998	Female	20-50	Non-Hispanic White	More than high school	Never married	<1.3	25 - 30	Never	Yes	No	No	No	No	17411	17387.6	1	86	160.7	95.4	3.569	4.73	0.83	0.756	0.593653	0.540725	No
1999	Female	≥50	Non-Hispanic White	More than high school	Married/Living with partner	≥3.5	25 - 30	Former	Yes	Yes	No	No	No	80198.4	79332.2	2	79	173.6	105.7	2.457	4.09	1.16	1.027	0.608871	0.539061	No
[truncated: 4,324 more rows]
